# Supplementary material for: The integration of plasma non-target metabolomics and lipidomics analysis for the discovery of global developmental delay/intellectual disability biomarkers
Source: Front Cell Neurosci. 2026 Feb 4;20:1688339. doi: 10.3389/fncel.2026.1688339 (PMC12913114; doi:10.3389/fncel.2026.1688339)
Supplement: Supplementary file 5 [file Table_2.XLSX]

## Sheet: POS
MS2 name	SuperClass	type	VIP	P-VALUE	Q-VALUE	FOLD CHANGE
L-Theanine	Organic acids and derivatives	forward	2.22418	1.24905e-10	3.90723e-09	0.297435
Thiomorpholine 3-carboxylate	Organic acids and derivatives	forward	2.53636	5.72633e-10	1.41718e-08	0.179414
gamma-Glutamylalanine	Organic acids and derivatives	forward	2.0796	6.79894e-10	1.61336e-08	0.169327
5'-Methylthioadenosine	Nucleosides, nucleotides, and analogues	forward	1.99578	3.97381e-09	6.99466e-08	1.62042
Propionylglycine	Organic acids and derivatives	forward	2.03364	7.91396e-09	1.17105e-07	0.37361
L-Cyclo(alanylglycyl)	Organoheterocyclic compounds	forward	1.95619	1.519e-07	1.13307e-06	0.792429
6-Methoxy-3-(2-thiazolyl)-1H-indole	Organoheterocyclic compounds	forward	1.79557	7.32891e-07	3.81427e-06	0.570062
Glycerophosphocholine	Lipids and lipid-like molecules	forward	2.01121	9.03106e-07	4.41647e-06	2.51584
L-beta-aspartyl-L-threonine	Organic acids and derivatives	forward	1.87974	1.48787e-06	6.45203e-06	0.72806
N-Acetylglutamine	Organic acids and derivatives	forward	1.80609	4.29433e-06	1.57794e-05	0.543514
Thelephoric acid	Organoheterocyclic compounds	forward	1.66037	5.79031e-06	2.02353e-05	1.34886
SM(d18:0/18:1(9Z))	Lipids and lipid-like molecules	forward	1.71191	5.95662e-06	2.07039e-05	0.763928
2-Oxoarginine	Organic acids and derivatives	forward	1.6934	6.46322e-06	2.214e-05	0.811941
SM(d17:1/24:0)	Organic nitrogen compounds	forward	1.61907	1.32054e-05	3.9689e-05	0.749886
Santene	Hydrocarbons	forward	1.79302	1.41038e-05	4.20418e-05	0.741524
N-Palmitoylsphingosine	Lipids and lipid-like molecules	forward	1.72765	2.34861e-05	6.55732e-05	0.768969
Phytosphingosine	Organic nitrogen compounds	forward	1.99485	2.78465e-05	7.61761e-05	2.67404
Kaempferol	Phenylpropanoids and polyketides	forward	1.38916	3.24341e-05	8.69539e-05	1.51466
Sphinganine	Organic nitrogen compounds	forward	1.88444	3.83405e-05	0.000100469	2.94685
Cer(d18:1/24:1(15Z))	Lipids and lipid-like molecules	forward	1.63073	4.23608e-05	0.00010951	0.701831
Tectorigenin 4'-sulfate	Phenylpropanoids and polyketides	forward	1.41288	5.77098e-05	0.000143328	0.620341
SM(d17:1/24:1(15Z))	Organic nitrogen compounds	forward	1.58504	7.6384e-05	0.000182748	0.802604
Linoleamide	Lipids and lipid-like molecules	forward	1.48176	9.92731e-05	0.000228481	1.51858
SM(d18:1/22:0)	Lipids and lipid-like molecules	forward	1.58151	0.000157461	0.000341555	0.785617
3-Methylguanine	Organoheterocyclic compounds	forward	1.57639	0.000209719	0.000436979	1.42708
SM(d16:1/24:1(15Z))	Organic nitrogen compounds	forward	1.54451	0.000222045	0.000459062	0.858575
SM(d18:1/16:0)	Lipids and lipid-like molecules	forward	1.514	0.000236765	0.000484987	0.865237
Lactosylceramide (d18:1/16:0)	Lipids and lipid-like molecules	forward	1.43349	0.000245928	0.000500885	0.664347
L-Glutamic acid	Organic acids and derivatives	forward	1.30325	0.000248324	0.000505011	1.52262
Prolylglycine	Organic acids and derivatives	forward	1.86633	0.000261615	0.000527685	0.457703
L-Alanine	Organic acids and derivatives	forward	1.67828	0.000521554	0.000963067	0.650439
Valdecoxib	Benzenoids	forward	1.48738	0.000537888	0.000988536	0.711746
Lycopene	Lipids and lipid-like molecules	forward	1.18425	0.000817696	0.00141192	0.444852
L-Lysine	Organic acids and derivatives	forward	1.41954	0.00082826	0.00142757	0.789483
N-Methylhydantoin	Organoheterocyclic compounds	forward	1.47966	0.00110332	0.00183508	2.21702
Pipericine	Lipids and lipid-like molecules	forward	1.04104	0.00110765	0.00184156	1.28194
LysoPC(22:4(7Z,10Z,13Z,16Z))	Lipids and lipid-like molecules	forward	1.21455	0.00111459	0.00185192	1.81128
Docosatrienoic acid	Lipids and lipid-like molecules	forward	1.29065	0.00120589	0.00198697	1.39757
3-Methyl-5-pentyl-2-furanundecanoic acid	Lipids and lipid-like molecules	forward	1.25544	0.00147956	0.0023787	0.723188
Isotheaflavin	Phenylpropanoids and polyketides	forward	1.22004	0.00161426	0.00256973	0.789623
D-Glutamine	Organic acids and derivatives	forward	1.16898	0.00188687	0.00294851	1.21113
L-Gulose	Organic oxygen compounds	forward	1.12604	0.00208056	0.00321009	0.708799
Decanoylcarnitine	Lipids and lipid-like molecules	forward	1.19824	0.00230265	0.00350202	0.565754
Cholesterol	Lipids and lipid-like molecules	forward	1.56678	0.00235236	0.00356623	0.785981
PC(16:1(9Z)/P-18:1(11Z))	Lipids and lipid-like molecules	forward	1.28637	0.00239918	0.00362632	0.819742
Tricycloekasantalol	Lipids and lipid-like molecules	reverse	1.09142	0.00250534	0.00376127	1.41272
PI(20:2(11Z,14Z)/16:0)	Lipids and lipid-like molecules	forward	1.14587	0.00287705	0.00423309	0.76643
PC(18:2(9Z,12Z)/18:0)	Lipids and lipid-like molecules	forward	1.42301	0.00306068	0.00445941	0.836805
Metenamine	Organoheterocyclic compounds	forward	1.34245	0.0031516	0.00456984	0.889171
L-Octanoylcarnitine	Lipids and lipid-like molecules	forward	1.10327	0.00327109	0.00471963	0.603687
Lipoxin A4	Lipids and lipid-like molecules	forward	1.102	0.0043466	0.00606427	0.760203
PI(18:1(9Z)/18:1(9Z))	Lipids and lipid-like molecules	forward	1.11598	0.00451951	0.00627792	0.807054
Lactosylceramide (d18:1/25:0)	Lipids and lipid-like molecules	forward	1.3008	0.00487103	0.00670652	0.781311
Imidazoleacetic acid	Organoheterocyclic compounds	forward	1.1674	0.00597436	0.00800405	0.904445
PC(16:0/P-16:0)	Lipids and lipid-like molecules	forward	1.20825	0.00810973	0.0103912	0.823416
Thymine	Organoheterocyclic compounds	forward	1.23843	0.00902473	0.0113979	1.71773
4-Aminobutyraldehyde	Organic oxygen compounds	forward	1.1698	0.00997865	0.0124322	22.9462
PC(P-18:1(11Z)/22:2(13Z,16Z))	Lipids and lipid-like molecules	forward	1.0887	0.010898	0.0134058	0.824139
(Â±)-erythro-Isoleucine	Organic acids and derivatives	forward	1.08998	0.0122537	0.0148058	0.862968
Ganoderiol H	Lipids and lipid-like molecules	forward	1.01988	0.0140172	0.0165542	0.675089
2-Azetidinecarboxylic acid	Organic acids and derivatives	forward	1.01998	0.0167585	0.0191471	0.90336
2,6 Dimethylheptanoyl carnitine	Lipids and lipid-like molecules	forward	1.06348	0.0214691	0.0234899	0.70686
Hexacosanoyl carnitine	Lipids and lipid-like molecules	forward	1.08633	0.0321044	0.0321174	0.810575

## Sheet: NEG
MS2 name	SuperClass	type	VIP	P-VALUE	Q-VALUE	FOLD CHANGE
Gallic acid	Benzenoids	forward	1.90784	2.48134e-16	2.21672e-13	0.192615
Malic acid	Organic acids and derivatives	forward	2.37307	2.58229e-11	2.81692e-09	0.440767
2-Ketohexanoic acid	Organic acids and derivatives	reverse	2.18107	5.71531e-08	9.25934e-07	2.83352
Glutamylthreonine	Organic acids and derivatives	forward	2.15197	1.17927e-07	1.58285e-06	0.370761
N-Acetyl-L-aspartic acid	Organic acids and derivatives	forward	2.23816	2.01213e-07	2.24084e-06	0.503518
D-2,3-Dihydroxypropanoic acid	Organic oxygen compounds	forward	1.78661	4.79121e-06	2.75837e-05	1.5189
Malonic acid	Organic acids and derivatives	forward	1.82783	2.05678e-05	9.27143e-05	4.07351
N-Acetylhistidine	Organic acids and derivatives	forward	1.57641	5.13317e-05	0.000199511	1.77579
Sedoheptulose	Organic oxygen compounds	forward	1.13842	6.1389e-05	0.000230589	2.33096
Cysteine-S-sulfate	Organic acids and derivatives	forward	1.91493	8.67859e-05	0.000308301	0.389978
Citric acid	Organic acids and derivatives	forward	1.55965	0.000121327	0.000412297	0.76464
Taurine	Organic acids and derivatives	forward	1.87644	0.000189764	0.000610067	1.40074
15-Methylpalmitate	Organic compounds	forward	1.34465	0.000918529	0.00240726	0.594881
D-Malic acid	Lipids and lipid-like molecules	forward	1.09045	0.00109524	0.00279706	0.821369
L-Glutamic acid	Organic acids and derivatives	forward	1.53025	0.00128099	0.00318589	1.40613
Malaoxon	Lipids and lipid-like molecules	forward	1.32195	0.00146539	0.00355231	1.0998
Citraconic acid	Lipids and lipid-like molecules	forward	1.3935	0.00151663	0.00365335	0.700016
2-Furoic acid	Organoheterocyclic compounds	forward	1.08999	0.00182538	0.00423615	1.50886
L-Aspartic acid	Organic acids and derivatives	forward	1.56468	0.0020245	0.00461376	0.719217
trans-Aconitic acid	Organic acids and derivatives	forward	1.29869	0.00274605	0.00590637	0.719277
Citrulline	Organic acids and derivatives	forward	1.10725	0.00387097	0.0079201	1.46156
DL-Homocystine	Organic acids and derivatives	forward	1.08761	0.00639703	0.0121102	1.12623
Gingerol	Benzenoids	forward	1.0028	0.00670163	0.0125738	0.84525
Myristoleic acid	Lipids and lipid-like molecules	forward	1.05436	0.00677034	0.0126773	0.563035
Creatinine	Organic acids and derivatives	forward	1.19673	0.00690512	0.012879	0.752837
Eicosadienoic acid	Lipids and lipid-like molecules	forward	1.0671	0.0079119	0.0144134	0.6968
5Z-Dodecenoic acid	Lipids and lipid-like molecules	forward	1.11621	0.00799331	0.0145346	0.571013
Pyruvic acid	Organic acids and derivatives	forward	1.57585	0.00857831	0.0153963	1.22958
Glycocholic acid	Lipids and lipid-like molecules	forward	1.13397	0.0114063	0.0193514	2.57039
D-Glucose	Organic oxygen compounds	forward	1.53232	0.0129019	0.0212858	1.72403
Uric acid	Organoheterocyclic compounds	forward	1.49305	0.0136213	0.0221787	0.628258
12-Hydroxydodecanoic acid	Organic acids and derivatives	forward	1.10945	0.0146547	0.0234279	0.652245
Alpha-Linolenic acid	Lipids and lipid-like molecules	forward	1.09711	0.0150576	0.0239035	0.621584
Linoleic acid	Lipids and lipid-like molecules	forward	1.23635	0.015207	0.0240781	0.547654
Phthalic acid	Benzenoids	forward	1.28929	0.0154549	0.0243786	0.914568
1-deoxy-1-(N6-lysino)-D-fructose	Organic acids and derivatives	forward	1.0482	0.0175574	0.0269018	0.823292
Glyceraldehyde	Organic oxygen compounds	forward	1.45324	0.0186948	0.0282074	1.36427
L-Gulose	Organic oxygen compounds	forward	1.47502	0.0216991	0.0317851	16.3159
Caprylic acid	Lipids and lipid-like molecules	forward	1.16908	0.0224241	0.0326351	34.3878
Hexylresorcinol	Benzenoids	forward	1.05207	0.0283446	0.0391859	0.631087
Glycylproline	Organic acids and derivatives	forward	1.63347	0.034943	0.0457546	0.573611
Ethyl glucuronide	Organic oxygen compounds	forward	1.08194	0.0413706	0.0515183	4.71702
Sorbitol	Organic oxygen compounds	forward	1.0297	0.0417868	0.0518721	3.67815
myo-Inositol	Organic oxygen compounds	forward	1.03324	0.043218	0.0530719	1.18278
Ascorbic acid	Organoheterocyclic compounds	forward	1.04165	0.0468406	0.0559965	0.846307

## Sheet: LIPIDS
MS2 name	subclass	VIP	P-VALUE	Q-VALUE	FOLD CHANGE
DAG(16:0/16:0)	DAG	1.99087	1.00564e-13	1.59896e-11	1.49092
DAG(16:0/18:0)	DAG	2.01826	3.26591e-13	2.5964e-11	1.44908
LPC(20:2)	LPC	2.14451	9.10787e-05	0.00482717	1.46963
LPC(16:0)	LPC	1.93066	0.00141261	0.0399831	1.27007
LPC(20:1)	LPC	2.20393	0.00162809	0.0399831	1.46001
LPE(18:0)	LPE	1.84826	0.00179543	0.0399831	1.30224
LPC(18:1)	LPC	2.09684	0.00197838	0.0399831	1.28964
DAG(14:0/20:0)	DAG	1.58603	0.00201173	0.0399831	1.4185
PC(16:0/16:0)	PC	1.10598	0.00266966	0.0471641	1.1842
FFA(18:2)	FFA	1.29422	0.00438934	0.0636726	0.649645
LPC(18:0)	LPC	1.84254	0.00440503	0.0636726	1.28041
FFA(20:3)	FFA	1.33404	0.00629661	0.0833341	0.667996
LPC(20:0)	LPC	1.78447	0.00681348	0.0833341	1.31236
LPE(16:0)	LPE	1.76455	0.00761032	0.084453	1.32347
TAG(48:0)_FA16:0	TAG	1.12954	0.00796727	0.084453	2.04752
FFA(20:2)	FFA	1.30446	0.00862622	0.0854916	0.663472
LPC(14:0)	LPC	1.47497	0.0108012	0.0854916	1.46199
LPE(20:1)	LPE	2.06503	0.0112913	0.0854916	1.35908
LPE(20:0)	LPE	1.72632	0.0141032	0.0940029	1.28727
PC(18:2/20:1)	PC	1.46389	0.0141891	0.0940029	1.21548
FFA(16:1)	FFA	1.19507	0.0169201	0.101858	0.59024
FFA(22:5)	FFA	1.39726	0.0197065	0.101858	0.676528
PC(14:0/18:1)	PC	1.0052	0.0198999	0.101858	1.34887
FFA(22:4)	FFA	1.35182	0.021315	0.101858	0.754851
TAG(52:2)_FA14:0	TAG	1.35992	0.0231496	0.101858	1.62069
FFA(18:1)	FFA	1.06597	0.0231988	0.101858	0.781606
FFA(16:2)	FFA	1.04572	0.0257385	0.101858	0.821128
TAG(55:1)_FA16:0	TAG	1.25138	0.0275508	0.101858	1.75833
TAG(52:3)_FA14:0	TAG	1.3227	0.0276423	0.101858	1.43498
PC(14:0/18:3)	PC	1.29269	0.0284944	0.101858	1.55267
FFA(20:4)	FFA	1.2923	0.0315765	0.101858	0.73937
TAG(52:1)_FA16:0	TAG	1.11462	0.0317886	0.101858	1.44809
FFA(22:6)	FFA	1.13098	0.0327446	0.101858	0.725044
TAG(52:1)_FA18:0	TAG	1.12315	0.0329836	0.101858	1.45436
TAG(52:2)_FA18:1	TAG	1.08742	0.0338489	0.101858	1.15622
LPC(16:1)	LPC	1.33923	0.0353852	0.101858	1.27918
LPC(20:3)	LPC	1.44045	0.0362638	0.101858	1.31126
PE(P-18:0/16:0)	PE	1.03683	0.0367776	0.101858	1.20232
TAG(50:2)_FA14:0	TAG	1.16158	0.0391382	0.101858	1.46165
LPC(20:4)	LPC	1.59253	0.0394687	0.101858	1.23553
TAG(54:1)_FA16:0	TAG	1.32761	0.0399975	0.101858	1.64499
TAG(52:0)_FA16:0	TAG	1.36713	0.0406772	0.101858	1.87835
TAG(52:1)_FA18:1	TAG	1.13044	0.0418577	0.101858	1.4527
TAG(54:1)_FA20:0	TAG	1.32581	0.0431769	0.101858	1.80959
TAG(52:1)_FA20:1	TAG	1.06615	0.0435617	0.101858	1.4637
PC(18:1/20:2)	PC	1.14082	0.0456233	0.10363	1.16943
TAG(52:1)_FA20:0	TAG	1.02943	0.0465136	0.104164	1.75207
TAG(42:1)_FA16:0	TAG	1.12423	0.0492356	0.107239	6.59227
