# Supplementary material for: The integration of plasma non-target metabolomics and lipidomics analysis for the discovery of global developmental delay/intellectual disability biomarkers
Source: Front Cell Neurosci. 2026 Feb 4;20:1688339. doi: 10.3389/fncel.2026.1688339 (PMC12913114; doi:10.3389/fncel.2026.1688339)
Supplement: Supplementary file 6 [file Table_3.XLSX]

## Sheet: POS-correlational matrix 
name	Valdecoxib	4-Aminobutyraldehyde	L-Gulose	2-Azetidinecarboxylic acid	Imidazoleacetic acid	N-Methylhydantoin	L-Glutamic acid	L-Alanine	(Â±)-erythro-Isoleucine	3-Methylguanine	Metenamine	L-Lysine	D-Glutamine	Thymine	Lipoxin A4	Cholesterol	Glycerophosphocholine	PI(18:1(9Z)/18:1(9Z))	2,6 Dimethylheptanoyl carnitine	Tectorigenin 4'-sulfate	Thelephoric acid	5'-Methylthioadenosine	gamma-Glutamylalanine	Ganoderiol H	Docosatrienoic acid	Prolylglycine	L-Theanine	L-Octanoylcarnitine	SM(d18:1/16:0)	N-Acetylglutamine	Decanoylcarnitine	N-Palmitoylsphingosine	Kaempferol	3-Methyl-5-pentyl-2-furanundecanoic acid	Lactosylceramide (d18:1/25:0)	Phytosphingosine	PC(16:0/P-16:0)	Hexacosanoyl carnitine	L-Cyclo(alanylglycyl)	PC(16:1(9Z)/P-18:1(11Z))	Lactosylceramide (d18:1/16:0)	SM(d17:1/24:0)	SM(d17:1/24:1(15Z))	SM(d16:1/24:1(15Z))	PC(18:2(9Z,12Z)/18:0)	Sphinganine	SM(d18:1/22:0)	Lycopene	Isotheaflavin
Valdecoxib	1	-0.310754	0.159445	0.275242	0.269522	-0.321589	-0.29858	0.444003	0.050058	-0.118566	0.383688	0.307577	-0.345095	-0.280739	0.498141	0.180927	-0.488428	0.113119	0.169282	0.411513	-0.564442	-0.459795	0.57535	0.397911	-0.236953	0.522305	0.623011	0.44738	0.398662	0.644588	0.457328	0.384322	-0.534633	0.105761	0.345797	-0.4084	0.265632	0.262644	0.454958	0.198364	0.205902	0.183591	0.285893	0.430618	0.214422	-0.362211	0.27289	0.0270189	0.242413
4-Aminobutyraldehyde	-0.310754	1	-0.0462818	-0.137514	0.0361008	0.161521	0.296496	-0.342348	-0.206331	0.243005	-0.136754	-0.329295	0.11553	0.0910338	-0.278729	-0.212553	0.173629	-0.206112	-0.327634	-0.290872	0.279736	0.508601	-0.346471	-0.20552	0.195691	-0.426066	-0.412468	-0.233896	-0.177121	-0.34703	-0.257511	-0.318219	0.214774	-0.215634	-0.282181	0.475019	-0.184573	-0.209451	-0.227486	-0.294444	-0.227081	-0.264654	-0.141068	-0.260525	-0.411751	0.455972	-0.260114	-0.0919809	-0.190805
L-Gulose	0.159445	-0.0462818	1	0.101883	0.29147	-0.202218	-0.496537	-0.00307541	-0.0158293	-0.25717	0.280461	0.0191116	-0.149413	-0.104879	0.159847	0.196474	-0.215758	-0.0288656	-0.100384	0.204348	-0.256307	-0.234872	0.224945	0.19799	-0.0368405	-0.103625	0.246075	0.270125	-0.017579	0.241706	0.256609	0.235349	-0.285578	-0.0714765	0.215247	-0.126348	0.205086	-0.0662605	0.307956	0.186711	0.0176664	0.0484497	0.131689	0.130687	0.153084	-0.193138	0.0656683	0.233731	0.17777
2-Azetidinecarboxylic acid	0.275242	-0.137514	0.101883	1	0.39031	-0.258558	-0.214638	0.233929	-0.222068	-0.174448	0.291268	0.159523	-0.0995853	-0.202104	0.300459	0.236909	-0.137767	0.142446	0.0816222	0.384636	-0.256558	-0.14593	0.238723	0.011346	-0.311401	0.324421	0.225119	-0.0854837	0.394322	0.416483	-0.0608235	0.444118	-0.221606	0.333911	0.143558	-0.180242	0.24449	0.465825	0.572166	0.26572	0.250314	0.377371	0.529345	0.343066	0.430764	-0.11333	0.272576	0.0512176	0.328308
Imidazoleacetic acid	0.269522	0.0361008	0.29147	0.39031	1	-0.275753	-0.298255	-0.0494209	-0.117692	-0.145694	0.41682	0.0160828	-0.0804809	-0.095219	0.138467	0.338139	-0.326669	0.159255	-0.0635921	0.334941	-0.0312135	-0.134972	0.185811	0.141705	-0.163204	-0.0422184	0.180498	0.044115	0.314927	0.350719	0.0435521	0.351511	-0.0297884	0.180996	0.325571	-0.46421	0.507868	0.218985	0.610301	0.327945	0.256625	0.229893	0.26507	0.239081	0.392975	-0.455275	0.116518	0.257998	0.568687
N-Methylhydantoin	-0.321589	0.161521	-0.202218	-0.258558	-0.275753	1	0.215546	-0.246071	0.00125646	0.179824	-0.379087	-0.226343	0.613289	0.56736	-0.504424	-0.316127	0.658367	-0.215143	-0.107577	-0.603611	0.589921	0.465115	-0.387955	-0.187022	0.300915	-0.364504	-0.378085	-0.295218	-0.18373	-0.650208	-0.339428	-0.221486	0.477076	-0.166155	-0.243931	0.292564	-0.276565	-0.0947459	-0.584411	-0.265782	-0.282801	-0.189644	-0.116788	-0.113386	-0.341627	0.274114	-0.220562	-0.264506	-0.492038
L-Glutamic acid	-0.29858	0.296496	-0.496537	-0.214638	-0.298255	0.215546	1	-0.198869	0.0535875	0.59006	-0.3123	0.0717758	0.303185	0.168528	-0.0611059	-0.371963	0.307003	-0.212779	-0.0898717	-0.363198	0.426511	0.56061	-0.508173	-0.118798	0.0925749	-0.236294	-0.501252	-0.313846	-0.158105	-0.380748	-0.354313	-0.285263	0.35296	0.0531552	-0.301516	0.331067	-0.263841	-0.121527	-0.372989	-0.358488	-0.365543	-0.0620407	-0.135778	0.0214623	-0.20927	0.310529	0.0924783	-0.376025	-0.134527
L-Alanine	0.444003	-0.342348	-0.00307541	0.233929	-0.0494209	-0.246071	-0.198869	1	0.378732	-0.115704	0.27792	0.587458	-0.487632	-0.210119	0.429205	0.120785	-0.486777	0.107314	0.370978	0.356509	-0.412518	-0.34126	0.580533	0.112217	-0.0648714	0.81029	0.768575	0.378066	0.241575	0.510741	0.41993	0.315505	-0.481346	0.130275	0.210275	-0.352053	-0.024568	0.240464	0.334058	0.255133	0.214993	0.251763	0.300303	0.267137	0.210916	-0.314476	0.221936	0.0275969	0.170128
(Â±)-erythro-Isoleucine	0.050058	-0.206331	-0.0158293	-0.222068	-0.117692	0.00125646	0.0535875	0.378732	1	-0.206501	0.0279239	0.612686	-0.0283754	-0.0627565	0.107115	-0.0733953	-0.196925	0.139399	0.299123	0.0753716	-0.0378224	-0.224823	0.225354	0.0315889	-0.0203633	0.202697	0.348665	0.0932392	0.0847689	0.103193	0.120362	0.117031	-0.0905276	0.28179	0.0782948	-0.203463	-0.12688	0.0487857	-0.00389688	0.124246	0.0469391	0.187191	0.17894	0.154607	0.0479068	-0.283058	0.096053	-0.0397012	0.0966283
3-Methylguanine	-0.118566	0.243005	-0.25717	-0.174448	-0.145694	0.179824	0.59006	-0.115704	-0.206501	1	-0.239343	-0.172719	0.181793	0.151692	-0.087404	-0.379367	0.126161	-0.26815	-0.0806244	-0.29993	0.272783	0.542032	-0.328226	0.106413	0.117298	-0.0913981	-0.324698	-0.0356697	-0.383812	-0.242045	-0.0874077	-0.441716	0.168993	-0.0797691	-0.300586	0.238852	-0.217265	-0.304455	-0.378831	-0.350755	-0.418524	-0.297651	-0.344707	-0.0479956	-0.211963	0.222978	-0.0239086	-0.326961	-0.198541
Metenamine	0.383688	-0.136754	0.280461	0.291268	0.41682	-0.379087	-0.3123	0.27792	0.0279239	-0.239343	1	0.189902	-0.214169	-0.294304	0.19062	0.458655	-0.331298	0.103283	0.154451	0.347082	-0.190928	-0.390489	0.497526	0.192403	-0.123398	0.258845	0.42079	0.27148	0.264696	0.365253	0.177813	0.265796	-0.277098	0.112102	0.267067	-0.30609	0.380569	0.121663	0.461573	0.176628	0.384515	0.177953	0.276937	0.317679	0.340353	-0.258135	0.190754	0.219841	0.314384
L-Lysine	0.307577	-0.329295	0.0191116	0.159523	0.0160828	-0.226343	0.0717758	0.587458	0.612686	-0.172719	0.189902	1	-0.0901235	-0.169691	0.385277	0.121892	-0.405002	0.109668	0.392122	0.364353	-0.262697	-0.225466	0.309195	0.00525136	-0.146279	0.428448	0.443844	0.151535	0.314548	0.428222	0.12682	0.354803	-0.270919	0.231768	0.293575	-0.402382	0.090448	0.202773	0.358506	0.24428	0.245428	0.394213	0.353891	0.341209	0.26292	-0.396157	0.363384	-0.0645526	0.353217
D-Glutamine	-0.345095	0.11553	-0.149413	-0.0995853	-0.0804809	0.613289	0.303185	-0.487632	-0.0283754	0.181793	-0.214169	-0.0901235	1	0.389186	-0.42471	-0.19059	0.607491	-0.0433882	0.00688631	-0.424699	0.686292	0.374055	-0.432565	-0.168907	0.247069	-0.467494	-0.553579	-0.304391	-0.163667	-0.581902	-0.396619	-0.167775	0.643578	-0.0977962	-0.194081	0.191383	-0.0294709	-0.149667	-0.378293	-0.148421	-0.149081	0.0032785	0.0300439	0.00225937	-0.111351	0.18597	-0.0493852	-0.207367	-0.155939
Thymine	-0.280739	0.0910338	-0.104879	-0.202104	-0.095219	0.56736	0.168528	-0.210119	-0.0627565	0.151692	-0.294304	-0.169691	0.389186	1	-0.386246	-0.0702858	0.536333	-0.141445	-0.194086	-0.40345	0.539891	0.500058	-0.323881	-0.200428	0.124683	-0.282108	-0.334169	-0.18529	-0.187465	-0.409408	-0.230788	-0.170082	0.41656	-0.114747	-0.116854	0.280127	-0.071468	-0.238701	-0.333084	-0.192277	-0.205581	-0.138537	-0.163512	-0.188036	-0.133959	0.223125	-0.191098	-0.187252	-0.294668
Lipoxin A4	0.498141	-0.278729	0.159847	0.300459	0.138467	-0.504424	-0.0611059	0.429205	0.107115	-0.087404	0.19062	0.385277	-0.42471	-0.386246	1	0.155914	-0.511615	0.136278	0.181162	0.467868	-0.491518	-0.442477	0.32176	0.294616	-0.124546	0.584003	0.508852	0.177148	0.283405	0.618302	0.246692	0.301874	-0.393886	0.118928	0.316553	-0.337522	0.148078	0.266986	0.481849	0.259956	0.145296	0.22963	0.205392	0.304724	0.210998	-0.319894	0.312816	0.221965	0.373584
Cholesterol	0.180927	-0.212553	0.196474	0.236909	0.338139	-0.316127	-0.371963	0.120785	-0.0733953	-0.379367	0.458655	0.121892	-0.19059	-0.0702858	0.155914	1	-0.135582	0.0399648	-0.0005105	0.357509	-0.249851	-0.325337	0.252952	0.100403	-0.125776	0.157773	0.248587	0.168238	0.439534	0.349023	0.177499	0.57533	-0.160277	0.000966517	0.475975	-0.188538	0.582731	0.35337	0.516604	0.338166	0.441038	0.432904	0.313712	0.322667	0.456057	-0.20654	0.404114	0.267798	0.36654
Glycerophosphocholine	-0.488428	0.173629	-0.215758	-0.137767	-0.326669	0.658367	0.307003	-0.486777	-0.196925	0.126161	-0.331298	-0.405002	0.607491	0.536333	-0.511615	-0.135582	1	-0.20014	-0.348191	-0.57497	0.653475	0.576753	-0.578469	-0.197697	0.386983	-0.544172	-0.652437	-0.432679	-0.172143	-0.668413	-0.500389	-0.266348	0.56883	-0.167969	-0.267642	0.461522	-0.168824	-0.0824474	-0.584377	-0.229805	-0.306187	-0.249495	-0.197422	-0.209219	-0.188343	0.455226	-0.284376	-0.336021	-0.494339
PI(18:1(9Z)/18:1(9Z))	0.113119	-0.206112	-0.0288656	0.142446	0.159255	-0.215143	-0.212779	0.107314	0.139399	-0.26815	0.103283	0.109668	-0.0433882	-0.141445	0.136278	0.0399648	-0.20014	1	0.228191	0.265125	-0.235177	-0.386263	0.257182	0.164559	-0.130252	0.116115	0.224518	0.0237974	0.201892	0.260602	-0.00513095	0.156493	-0.222459	0.434642	0.0517199	-0.391983	0.0184178	0.209866	0.286536	0.517155	0.38658	0.289114	0.324206	0.175323	0.440376	-0.383749	0.101944	0.0826075	0.165889
2,6 Dimethylheptanoyl carnitine	0.169282	-0.327634	-0.100384	0.0816222	-0.0635921	-0.107577	-0.0898717	0.370978	0.299123	-0.0806244	0.154451	0.392122	0.00688631	-0.194086	0.181162	-0.0005105	-0.348191	0.228191	1	0.0774099	-0.0325922	-0.253231	0.304947	0.168764	-0.052275	0.43272	0.374433	0.239723	0.104582	0.10971	0.249926	0.227418	-0.0678302	0.0271201	0.101784	-0.160406	0.0760057	0.147105	0.196489	0.297614	0.299783	0.329191	0.308448	0.176102	0.0854927	-0.10183	0.179759	0.141817	0.168438
Tectorigenin 4'-sulfate	0.411513	-0.290872	0.204348	0.384636	0.334941	-0.603611	-0.363198	0.356509	0.0753716	-0.29993	0.347082	0.364353	-0.424699	-0.40345	0.467868	0.357509	-0.57497	0.265125	0.0774099	1	-0.579817	-0.511506	0.418905	0.0134981	-0.247642	0.388803	0.457146	0.50845	0.277508	0.712582	0.509004	0.373996	-0.415122	0.300037	0.342973	-0.399821	0.286059	0.241769	0.601628	0.322132	0.43243	0.282702	0.342287	0.256885	0.260028	-0.375272	0.252786	0.187982	0.562956
Thelephoric acid	-0.564442	0.279736	-0.256307	-0.256558	-0.0312135	0.589921	0.426511	-0.412518	-0.0378224	0.272783	-0.190928	-0.262697	0.686292	0.539891	-0.491518	-0.249851	0.653475	-0.235177	-0.0325922	-0.579817	1	0.665311	-0.508538	-0.236809	0.365213	-0.48258	-0.589442	-0.357792	-0.246383	-0.763257	-0.409216	-0.313071	0.855974	-0.263586	-0.238017	0.366612	-0.13009	-0.141172	-0.480531	-0.247637	-0.252637	-0.12135	-0.151514	-0.217115	-0.250373	0.35119	-0.238712	-0.146878	-0.176306
5'-Methylthioadenosine	-0.459795	0.508601	-0.234872	-0.14593	-0.134972	0.465115	0.56061	-0.34126	-0.224823	0.542032	-0.390489	-0.225466	0.374055	0.500058	-0.442477	-0.325337	0.576753	-0.386263	-0.253231	-0.511506	0.665311	1	-0.701373	-0.314137	0.304422	-0.527442	-0.655407	-0.371891	-0.291579	-0.608254	-0.406441	-0.39117	0.587353	-0.24639	-0.288433	0.511726	-0.234748	-0.192296	-0.430818	-0.358579	-0.377396	-0.271797	-0.271078	-0.289247	-0.337801	0.505521	-0.257712	-0.391666	-0.224958
gamma-Glutamylalanine	0.57535	-0.346471	0.224945	0.238723	0.185811	-0.387955	-0.508173	0.580533	0.225354	-0.328226	0.497526	0.309195	-0.432565	-0.323881	0.32176	0.252952	-0.578469	0.257182	0.304947	0.418905	-0.508538	-0.701373	1	0.297068	-0.341774	0.675218	0.854784	0.448977	0.39681	0.571912	0.451023	0.304204	-0.559946	0.172889	0.33908	-0.436409	0.200268	0.222395	0.4075	0.338652	0.271982	0.271385	0.342016	0.336111	0.343673	-0.416182	0.230254	0.263596	0.177035
Ganoderiol H	0.397911	-0.20552	0.19799	0.011346	0.141705	-0.187022	-0.118798	0.112217	0.0315889	0.106413	0.192403	0.00525136	-0.168907	-0.200428	0.294616	0.100403	-0.197697	0.164559	0.168764	0.0134981	-0.236809	-0.314137	0.297068	1	-0.128287	0.224842	0.31353	0.192477	0.231285	0.164321	0.160249	0.176125	-0.249074	0.108813	0.14084	-0.366326	0.355081	0.104367	0.209092	0.189542	0.166863	0.18702	0.150786	0.434356	0.32007	-0.314761	0.356232	0.191895	-0.0354026
Docosatrienoic acid	-0.236953	0.195691	-0.0368405	-0.311401	-0.163204	0.300915	0.0925749	-0.0648714	-0.0203633	0.117298	-0.123398	-0.146279	0.247069	0.124683	-0.124546	-0.125776	0.386983	-0.130252	-0.052275	-0.247642	0.365213	0.304422	-0.341774	-0.128287	1	-0.231896	-0.280542	-0.164981	-0.149828	-0.315232	-0.164401	-0.208809	0.185098	-0.234423	-0.0546094	0.164339	-0.155137	-0.0119971	-0.277325	-0.0842464	-0.184504	-0.196284	-0.204025	-0.230563	-0.279355	0.206956	-0.250022	0.0329401	-0.236736
Prolylglycine	0.522305	-0.426066	-0.103625	0.324421	-0.0422184	-0.364504	-0.236294	0.81029	0.202697	-0.0913981	0.258845	0.428448	-0.467494	-0.282108	0.584003	0.157773	-0.544172	0.116115	0.43272	0.388803	-0.48258	-0.527442	0.675218	0.224842	-0.231896	1	0.799886	0.449185	0.293917	0.572178	0.511874	0.355246	-0.515441	0.097436	0.171034	-0.350441	0.0675437	0.212893	0.379965	0.214891	0.255839	0.23965	0.2138	0.220229	0.204973	-0.285928	0.236942	0.105146	0.173135
L-Theanine	0.623011	-0.412468	0.246075	0.225119	0.180498	-0.378085	-0.501252	0.768575	0.348665	-0.324698	0.42079	0.443844	-0.553579	-0.334169	0.508852	0.248587	-0.652437	0.224518	0.374433	0.457146	-0.589442	-0.655407	0.854784	0.31353	-0.280542	0.799886	1	0.511329	0.375415	0.674698	0.556062	0.376263	-0.585908	0.151093	0.370013	-0.491913	0.1848	0.241026	0.45919	0.353885	0.317279	0.29528	0.314939	0.344917	0.288167	-0.458816	0.266964	0.227656	0.26511
L-Octanoylcarnitine	0.44738	-0.233896	0.270125	-0.0854837	0.044115	-0.295218	-0.313846	0.378066	0.0932392	-0.0356697	0.27148	0.151535	-0.304391	-0.18529	0.177148	0.168238	-0.432679	0.0237974	0.239723	0.50845	-0.357792	-0.371891	0.448977	0.192477	-0.164981	0.449185	0.511329	1	-0.0269325	0.433347	0.944326	0.213054	-0.383372	-0.0199119	0.121235	-0.194577	0.155116	-0.0526656	0.174076	0.082135	0.262008	-0.00735915	-0.0255082	0.137452	-0.115075	-0.169251	0.135761	0.066513	0.185749
SM(d18:1/16:0)	0.398662	-0.177121	-0.017579	0.394322	0.314927	-0.18373	-0.158105	0.241575	0.0847689	-0.383812	0.264696	0.314548	-0.163667	-0.187465	0.283405	0.439534	-0.172143	0.201892	0.104582	0.277508	-0.246383	-0.291579	0.39681	0.231285	-0.149828	0.293917	0.375415	-0.0269325	1	0.374256	0.0468297	0.581149	-0.208372	0.100772	0.43328	-0.296158	0.600667	0.596364	0.494337	0.438238	0.278884	0.451076	0.502504	0.336669	0.488161	-0.268405	0.278757	0.246254	0.312033
N-Acetylglutamine	0.644588	-0.34703	0.241706	0.416483	0.350719	-0.650208	-0.380748	0.510741	0.103193	-0.242045	0.365253	0.428222	-0.581902	-0.409408	0.618302	0.349023	-0.668413	0.260602	0.10971	0.712582	-0.763257	-0.608254	0.571912	0.164321	-0.315232	0.572178	0.674698	0.433347	0.374256	1	0.447451	0.438645	-0.706662	0.243604	0.313279	-0.485253	0.295385	0.29007	0.6069	0.403555	0.275047	0.245089	0.266681	0.364065	0.412641	-0.460073	0.307556	0.160615	0.430681
Decanoylcarnitine	0.457328	-0.257511	0.256609	-0.0608235	0.0435521	-0.339428	-0.354313	0.41993	0.120362	-0.0874077	0.177813	0.12682	-0.396619	-0.230788	0.246692	0.177499	-0.500389	-0.00513095	0.249926	0.509004	-0.409216	-0.406441	0.451023	0.160249	-0.164401	0.511874	0.556062	0.944326	0.0468297	0.447451	1	0.276376	-0.391959	-0.07288	0.182251	-0.178796	0.182844	0.0173937	0.228274	0.142822	0.243601	0.0142119	-0.00948805	0.0818649	-0.0974048	-0.168508	0.109189	0.13917	0.242373
N-Palmitoylsphingosine	0.384322	-0.318219	0.235349	0.444118	0.351511	-0.221486	-0.285263	0.315505	0.117031	-0.441716	0.265796	0.354803	-0.167775	-0.170082	0.301874	0.57533	-0.266348	0.156493	0.227418	0.373996	-0.313071	-0.39117	0.304204	0.176125	-0.208809	0.355246	0.376263	0.213054	0.581149	0.438645	0.276376	1	-0.270526	0.242754	0.33793	-0.347826	0.48057	0.488068	0.574465	0.385991	0.337733	0.530716	0.513956	0.360857	0.448579	-0.333507	0.372615	0.0657752	0.408201
Kaempferol	-0.534633	0.214774	-0.285578	-0.221606	-0.0297884	0.477076	0.35296	-0.481346	-0.0905276	0.168993	-0.277098	-0.270919	0.643578	0.41656	-0.393886	-0.160277	0.56883	-0.222459	-0.0678302	-0.415122	0.855974	0.587353	-0.559946	-0.249074	0.185098	-0.515441	-0.585908	-0.383372	-0.208372	-0.706662	-0.391959	-0.270526	1	-0.211177	-0.23089	0.366555	-0.105715	-0.129743	-0.381942	-0.249726	-0.152279	-0.0543442	-0.133039	-0.203451	-0.244668	0.340495	-0.17054	-0.165823	0.0021181
3-Methyl-5-pentyl-2-furanundecanoic acid	0.105761	-0.215634	-0.0714765	0.333911	0.180996	-0.166155	0.0531552	0.130275	0.28179	-0.0797691	0.112102	0.231768	-0.0977962	-0.114747	0.118928	0.000966517	-0.167969	0.434642	0.0271201	0.300037	-0.263586	-0.24639	0.172889	0.108813	-0.234423	0.097436	0.151093	-0.0199119	0.100772	0.243604	-0.07288	0.242754	-0.211177	1	-0.000556686	-0.376908	-0.0440565	0.1953	0.292303	0.0635808	0.281182	0.196133	0.186073	0.296901	0.341316	-0.348695	0.239681	-0.160712	0.211155
Lactosylceramide (d18:1/25:0)	0.345797	-0.282181	0.215247	0.143558	0.325571	-0.243931	-0.301516	0.210275	0.0782948	-0.300586	0.267067	0.293575	-0.194081	-0.116854	0.316553	0.475975	-0.267642	0.0517199	0.101784	0.342973	-0.238017	-0.288433	0.33908	0.14084	-0.0546094	0.171034	0.370013	0.121235	0.43328	0.313279	0.182251	0.33793	-0.23089	-0.000556686	1	-0.260022	0.495552	0.435007	0.455973	0.419723	0.204591	0.372839	0.400209	0.423159	0.436488	-0.259357	0.383694	0.285043	0.405933
Phytosphingosine	-0.4084	0.475019	-0.126348	-0.180242	-0.46421	0.292564	0.331067	-0.352053	-0.203463	0.238852	-0.30609	-0.402382	0.191383	0.280127	-0.337522	-0.188538	0.461522	-0.391983	-0.160406	-0.399821	0.366612	0.511726	-0.436409	-0.366326	0.164339	-0.350441	-0.491913	-0.194577	-0.296158	-0.485253	-0.178796	-0.347826	0.366555	-0.376908	-0.260022	1	-0.289414	-0.259677	-0.402599	-0.359776	-0.322182	-0.236049	-0.164478	-0.288671	-0.483805	0.868191	-0.238242	-0.242457	-0.293908
PC(16:0/P-16:0)	0.265632	-0.184573	0.205086	0.24449	0.507868	-0.276565	-0.263841	-0.024568	-0.12688	-0.217265	0.380569	0.090448	-0.0294709	-0.071468	0.148078	0.582731	-0.168824	0.0184178	0.0760057	0.286059	-0.13009	-0.234748	0.200268	0.355081	-0.155137	0.0675437	0.1848	0.155116	0.600667	0.295385	0.182844	0.48057	-0.105715	-0.0440565	0.495552	-0.289414	1	0.314561	0.477493	0.390838	0.355736	0.265335	0.242587	0.231259	0.436948	-0.270155	0.201262	0.335784	0.352579
Hexacosanoyl carnitine	0.262644	-0.209451	-0.0662605	0.465825	0.218985	-0.0947459	-0.121527	0.240464	0.0487857	-0.304455	0.121663	0.202773	-0.149667	-0.238701	0.266986	0.35337	-0.0824474	0.209866	0.147105	0.241769	-0.141172	-0.192296	0.222395	0.104367	-0.0119971	0.212893	0.241026	-0.0526656	0.596364	0.29007	0.0173937	0.488068	-0.129743	0.1953	0.435007	-0.259677	0.314561	1	0.443532	0.416054	0.190593	0.500395	0.546516	0.39513	0.437999	-0.200694	0.376461	0.2333	0.359463
L-Cyclo(alanylglycyl)	0.454958	-0.227486	0.307956	0.572166	0.610301	-0.584411	-0.372989	0.334058	-0.00389688	-0.378831	0.461573	0.358506	-0.378293	-0.333084	0.481849	0.516604	-0.584377	0.286536	0.196489	0.601628	-0.480531	-0.430818	0.4075	0.209092	-0.277325	0.379965	0.45919	0.174076	0.494337	0.6069	0.228274	0.574465	-0.381942	0.292303	0.455973	-0.402599	0.477493	0.443532	1	0.428578	0.544741	0.539172	0.510382	0.418233	0.525711	-0.408678	0.445821	0.384541	0.713034
PC(16:1(9Z)/P-18:1(11Z))	0.198364	-0.294444	0.186711	0.26572	0.327945	-0.265782	-0.358488	0.255133	0.124246	-0.350755	0.176628	0.24428	-0.148421	-0.192277	0.259956	0.338166	-0.229805	0.517155	0.297614	0.322132	-0.247637	-0.358579	0.338652	0.189542	-0.0842464	0.214891	0.353885	0.082135	0.438238	0.403555	0.142822	0.385991	-0.249726	0.0635808	0.419723	-0.359776	0.390838	0.416054	0.428578	1	0.272958	0.310361	0.465412	0.340731	0.589034	-0.259271	0.133762	0.269095	0.276979
Lactosylceramide (d18:1/16:0)	0.205902	-0.227081	0.0176664	0.250314	0.256625	-0.282801	-0.365543	0.214993	0.0469391	-0.418524	0.384515	0.245428	-0.149081	-0.205581	0.145296	0.441038	-0.306187	0.38658	0.299783	0.43243	-0.252637	-0.377396	0.271982	0.166863	-0.184504	0.255839	0.317279	0.262008	0.278884	0.275047	0.243601	0.337733	-0.152279	0.281182	0.204591	-0.322182	0.355736	0.190593	0.544741	0.272958	1	0.24806	0.188188	0.197149	0.217884	-0.181005	0.224446	0.227368	0.357628
SM(d17:1/24:0)	0.183591	-0.264654	0.0484497	0.377371	0.229893	-0.189644	-0.0620407	0.251763	0.187191	-0.297651	0.177953	0.394213	0.0032785	-0.138537	0.22963	0.432904	-0.249495	0.289114	0.329191	0.282702	-0.12135	-0.271797	0.271385	0.18702	-0.196284	0.23965	0.29528	-0.00735915	0.451076	0.245089	0.0142119	0.530716	-0.0543442	0.196133	0.372839	-0.236049	0.265335	0.500395	0.539172	0.310361	0.24806	1	0.840254	0.63906	0.44995	-0.291345	0.806251	0.344553	0.535904
SM(d17:1/24:1(15Z))	0.285893	-0.141068	0.131689	0.529345	0.26507	-0.116788	-0.135778	0.300303	0.17894	-0.344707	0.276937	0.353891	0.0300439	-0.163512	0.205392	0.313712	-0.197422	0.324206	0.308448	0.342287	-0.151514	-0.271078	0.342016	0.150786	-0.204025	0.2138	0.314939	-0.0255082	0.502504	0.266681	-0.00948805	0.513956	-0.133039	0.186073	0.400209	-0.164478	0.242587	0.546516	0.510382	0.465412	0.188188	0.840254	1	0.6817	0.436863	-0.190876	0.6051	0.269738	0.441224
SM(d16:1/24:1(15Z))	0.430618	-0.260525	0.130687	0.343066	0.239081	-0.113386	0.0214623	0.267137	0.154607	-0.0479956	0.317679	0.341209	0.00225937	-0.188036	0.304724	0.322667	-0.209219	0.175323	0.176102	0.256885	-0.217115	-0.289247	0.336111	0.434356	-0.230563	0.220229	0.344917	0.137452	0.336669	0.364065	0.0818649	0.360857	-0.203451	0.296901	0.423159	-0.288671	0.231259	0.39513	0.418233	0.340731	0.197149	0.63906	0.6817	1	0.496416	-0.225244	0.818406	0.145301	0.340046
PC(18:2(9Z,12Z)/18:0)	0.214422	-0.411751	0.153084	0.430764	0.392975	-0.341627	-0.20927	0.210916	0.0479068	-0.211963	0.340353	0.26292	-0.111351	-0.133959	0.210998	0.456057	-0.188343	0.440376	0.0854927	0.260028	-0.250373	-0.337801	0.343673	0.32007	-0.279355	0.204973	0.288167	-0.115075	0.488161	0.412641	-0.0974048	0.448579	-0.244668	0.341316	0.436488	-0.483805	0.436948	0.437999	0.525711	0.589034	0.217884	0.44995	0.436863	0.496416	1	-0.454526	0.384026	0.0851711	0.345594
Sphinganine	-0.362211	0.455972	-0.193138	-0.11333	-0.455275	0.274114	0.310529	-0.314476	-0.283058	0.222978	-0.258135	-0.396157	0.18597	0.223125	-0.319894	-0.20654	0.455226	-0.383749	-0.10183	-0.375272	0.35119	0.505521	-0.416182	-0.314761	0.206956	-0.285928	-0.458816	-0.169251	-0.268405	-0.460073	-0.168508	-0.333507	0.340495	-0.348695	-0.259357	0.868191	-0.270155	-0.200694	-0.408678	-0.259271	-0.181005	-0.291345	-0.190876	-0.225244	-0.454526	1	-0.223523	-0.234086	-0.293606
SM(d18:1/22:0)	0.27289	-0.260114	0.0656683	0.272576	0.116518	-0.220562	0.0924783	0.221936	0.096053	-0.0239086	0.190754	0.363384	-0.0493852	-0.191098	0.312816	0.404114	-0.284376	0.101944	0.179759	0.252786	-0.238712	-0.257712	0.230254	0.356232	-0.250022	0.236942	0.266964	0.135761	0.278757	0.307556	0.109189	0.372615	-0.17054	0.239681	0.383694	-0.238242	0.201262	0.376461	0.445821	0.133762	0.224446	0.806251	0.6051	0.818406	0.384026	-0.223523	1	0.270237	0.446028
Lycopene	0.0270189	-0.0919809	0.233731	0.0512176	0.257998	-0.264506	-0.376025	0.0275969	-0.0397012	-0.326961	0.219841	-0.0645526	-0.207367	-0.187252	0.221965	0.267798	-0.336021	0.0826075	0.141817	0.187982	-0.146878	-0.391666	0.263596	0.191895	0.0329401	0.105146	0.227656	0.066513	0.246254	0.160615	0.13917	0.0657752	-0.165823	-0.160712	0.285043	-0.242457	0.335784	0.2333	0.384541	0.269095	0.227368	0.344553	0.269738	0.145301	0.0851711	-0.234086	0.270237	1	0.178693
Isotheaflavin	0.242413	-0.190805	0.17777	0.328308	0.568687	-0.492038	-0.134527	0.170128	0.0966283	-0.198541	0.314384	0.353217	-0.155939	-0.294668	0.373584	0.36654	-0.494339	0.165889	0.168438	0.562956	-0.176306	-0.224958	0.177035	-0.0354026	-0.236736	0.173135	0.26511	0.185749	0.312033	0.430681	0.242373	0.408201	0.0021181	0.211155	0.405933	-0.293908	0.352579	0.359463	0.713034	0.276979	0.357628	0.535904	0.441224	0.340046	0.345594	-0.293606	0.446028	0.178693	1
SM(d18:0/18:1(9Z))	0.374509	-0.198721	0.134983	0.317069	0.279059	-0.210685	0.00408075	0.200988	0.226012	-0.226532	0.210036	0.27746	-0.0029266	-0.225065	0.286644	0.322141	-0.25679	0.071532	0.0579679	0.312557	-0.24678	-0.406065	0.303868	0.310439	-0.21811	0.300391	0.308405	0.249849	0.439121	0.303155	0.266973	0.552575	-0.183984	0.348798	0.193406	-0.292694	0.30469	0.206696	0.40827	0.155166	0.154687	0.520977	0.514993	0.584188	0.249082	-0.285152	0.542261	0.148741	0.323664
PC(P-18:1(11Z)/22:2(13Z,16Z))	0.348299	-0.390832	0.105835	0.170848	0.372178	-0.087512	-0.191724	0.0134195	0.0462647	-0.360257	0.347958	0.178034	0.00877747	-0.00979849	0.151034	0.388171	-0.0354936	0.253607	0.130013	0.183472	-0.0782447	-0.240534	0.227091	0.272893	-0.155869	0.0972235	0.276129	0.158354	0.544899	0.289165	0.1409	0.436007	-0.0844949	0.0876563	0.450763	-0.383323	0.621106	0.386104	0.352344	0.387182	0.399155	0.212365	0.188255	0.266206	0.459447	-0.330746	0.143212	0.132009	0.212108
LysoPC(22:4(7Z,10Z,13Z,16Z))	-0.257094	0.0274924	-0.0690819	0.0326614	-0.255086	0.393771	0.0814228	-0.269804	-0.311139	0.141367	-0.109089	-0.306601	0.418592	0.383117	-0.321629	0.0262913	0.722434	-0.160295	-0.249204	-0.270895	0.376112	0.359484	-0.338652	-0.171542	0.291301	-0.296584	-0.406855	-0.184501	-0.130237	-0.349349	-0.264324	-0.124755	0.31087	-0.0894733	-0.211405	0.423319	-0.0496781	-0.159258	-0.367973	-0.228988	-0.0447339	-0.30397	-0.217004	-0.190904	-0.147473	0.386053	-0.269156	-0.361214	-0.329118
Linoleamide	-0.193491	0.098717	-0.291276	0.0247543	-0.182697	0.243951	0.288617	-0.278829	-0.228578	0.147743	-0.318385	-0.280199	0.327973	0.250053	0.0256882	-0.133242	0.477859	0.032129	-0.0948298	-0.308468	0.309507	0.319803	-0.320909	-0.255283	0.238919	-0.137273	-0.358887	-0.305289	0.00268119	-0.274302	-0.278343	-0.181864	0.291915	-0.148568	-0.130278	0.336252	-0.163087	0.0301333	-0.234686	-0.100092	-0.291997	-0.0708424	-0.0804899	-0.260842	-0.0472551	0.222686	-0.231233	-0.198232	-0.105463
Thiomorpholine 3-carboxylate	0.493124	-0.302867	0.341227	0.342831	0.321221	-0.363621	-0.33501	0.495226	0.320137	-0.270007	0.18611	0.353094	-0.523456	-0.334711	0.456986	0.247138	-0.51967	0.214986	0.16276	0.417422	-0.568749	-0.492214	0.521347	0.374007	-0.360709	0.458465	0.680578	0.306592	0.446498	0.566166	0.374949	0.503895	-0.483503	0.359279	0.291979	-0.434872	0.288594	0.339283	0.489895	0.339594	0.277194	0.296961	0.350554	0.34322	0.247182	-0.418843	0.252738	0.186828	0.312126
Cer(d18:1/24:1(15Z))	0.16786	-0.221605	0.284433	0.283522	0.232983	-0.257376	-0.471596	0.170245	0.0506463	-0.495512	0.419602	0.0852643	-0.20932	-0.229898	0.0963631	0.447598	-0.277154	0.412183	0.210249	0.401821	-0.332857	-0.505821	0.336002	0.219829	-0.224716	0.170666	0.302641	0.261725	0.219281	0.264073	0.269395	0.558058	-0.264355	0.358468	0.103722	-0.358556	0.29558	0.165272	0.397328	0.401548	0.569405	0.255283	0.316036	0.262997	0.333365	-0.245543	0.207995	0.166252	0.217008
Propionylglycine	0.697322	-0.392467	0.227197	0.375525	0.261522	-0.586993	-0.390111	0.665606	0.198513	-0.171878	0.415437	0.432287	-0.675949	-0.443681	0.5893	0.269332	-0.70746	0.216686	0.192075	0.644346	-0.809329	-0.672354	0.72944	0.372455	-0.380621	0.715521	0.800251	0.483133	0.385316	0.860418	0.507222	0.39933	-0.799347	0.303025	0.346925	-0.536352	0.269312	0.271464	0.546063	0.347998	0.257544	0.214256	0.304128	0.386275	0.411575	-0.509271	0.29083	0.164124	0.301624
L-beta-aspartyl-L-threonine	0.771536	-0.268799	0.254962	0.269164	0.279742	-0.416437	-0.278949	0.520416	0.0917677	-0.115002	0.322601	0.443231	-0.4296	-0.306994	0.454094	0.190984	-0.600835	0.155719	0.176442	0.575012	-0.62666	-0.387875	0.464657	0.313958	-0.251626	0.538064	0.636717	0.576246	0.342538	0.676789	0.564021	0.40642	-0.569063	0.166962	0.252895	-0.41375	0.25624	0.11702	0.525703	0.129902	0.37285	0.26991	0.295189	0.37353	0.127886	-0.419371	0.341477	0.0426122	0.351142
Tricycloekasantalol	-0.224234	-0.0910668	-0.360915	-0.301782	-0.347228	0.231647	0.187286	0.16192	0.190988	0.14353	-0.107111	0.102867	0.249275	0.204692	-0.156187	-0.337375	0.19896	0.0433148	0.206918	-0.279059	0.305721	0.130038	-0.0997437	-0.108204	0.35409	0.0356547	-0.110663	-0.253957	-0.196497	-0.315432	-0.30344	-0.358382	0.212007	-0.0996809	-0.208173	-0.0347197	-0.286774	-0.175551	-0.344028	-0.0690036	-0.123221	-0.209121	-0.223913	-0.301268	-0.0765458	0.00988974	-0.273532	-0.213306	-0.233608
PI(20:2(11Z,14Z)/16:0)	0.0425163	-0.187817	0.0324728	0.213944	0.185241	-0.181702	-0.232441	0.130402	0.189474	-0.249589	0.0969845	0.122279	0.0128376	-0.0661784	0.105181	0.0336048	-0.194566	0.930164	0.221945	0.269655	-0.162154	-0.35666	0.251985	0.1336	-0.148037	0.120897	0.20835	0.0333262	0.0955176	0.217656	-0.00225735	0.160279	-0.162377	0.521138	0.0409357	-0.368824	-0.00817354	0.224878	0.317805	0.454947	0.39578	0.268524	0.317284	0.195832	0.434089	-0.366844	0.100816	0.0370429	0.216856
2-Oxoarginine	0.380563	-0.250072	0.168155	0.266659	0.382789	-0.267956	-0.448884	0.275352	0.0951171	-0.386112	0.520839	0.0859745	-0.139238	-0.262291	0.162194	0.374705	-0.322626	0.327789	0.315609	0.354421	-0.167726	-0.528148	0.697996	0.212181	-0.113959	0.338514	0.526042	0.34322	0.370722	0.382625	0.33349	0.336144	-0.263714	0.177308	0.428892	-0.32424	0.386869	0.412911	0.376279	0.481153	0.394446	0.276495	0.404072	0.383813	0.380351	-0.267889	0.211286	0.328713	0.240664
6-Methoxy-3-(2-thiazolyl)-1H-indole	0.365184	-0.657927	0.165836	0.182408	-0.00545644	-0.160096	-0.476262	0.642745	0.403547	-0.460986	0.249798	0.473307	-0.323984	-0.187747	0.265154	0.144858	-0.445061	0.195862	0.450731	0.294076	-0.354316	-0.610073	0.663494	0.220476	-0.206809	0.645558	0.723676	0.318997	0.332833	0.406544	0.358608	0.383265	-0.386006	0.162947	0.228995	-0.428583	0.113726	0.270032	0.373461	0.329179	0.346498	0.362748	0.323109	0.243856	0.293497	-0.386204	0.236099	0.26271	0.189279
Pipericine	-0.167997	0.293662	-0.0201997	-0.174982	-0.115526	0.335269	0.214458	-0.0829106	-0.120153	0.186046	0.103957	-0.144114	0.323328	0.142607	-0.136256	-0.0989135	0.420766	-0.103189	-0.0454295	-0.365725	0.372679	0.354969	-0.33203	-0.100426	0.791718	-0.239429	-0.291263	-0.243083	-0.106453	-0.335368	-0.314678	-0.181883	0.160229	-0.206494	-0.142016	0.229564	-0.0983516	-0.0227517	-0.237741	-0.128841	-0.20508	-0.117604	-0.0523817	-0.144967	-0.238335	0.279194	-0.212244	-0.103212	-0.197388
Santene	0.412472	-0.29459	0.328164	0.257134	0.336841	-0.216787	-0.408396	0.342661	0.110047	-0.45857	0.331261	0.306073	-0.187306	-0.138921	0.354503	0.241506	-0.256634	0.360157	0.271802	0.273716	-0.248807	-0.420813	0.494939	0.410705	0.0170359	0.270343	0.484459	0.156394	0.453094	0.420014	0.116137	0.358012	-0.341234	0.0371917	0.426366	-0.449052	0.35948	0.47978	0.54713	0.509704	0.298478	0.483317	0.507936	0.426261	0.372646	-0.419349	0.373619	0.475559	0.272814
[truncated: 14 more columns]

## Sheet: POS-pvalue matrix 
name	Valdecoxib	4-Aminobutyraldehyde	L-Gulose	2-Azetidinecarboxylic acid	Imidazoleacetic acid	N-Methylhydantoin	L-Glutamic acid	L-Alanine	(Â±)-erythro-Isoleucine	3-Methylguanine	Metenamine	L-Lysine	D-Glutamine	Thymine	Lipoxin A4	Cholesterol	Glycerophosphocholine	PI(18:1(9Z)/18:1(9Z))	2,6 Dimethylheptanoyl carnitine	Tectorigenin 4'-sulfate	Thelephoric acid	5'-Methylthioadenosine	gamma-Glutamylalanine	Ganoderiol H	Docosatrienoic acid	Prolylglycine	L-Theanine	L-Octanoylcarnitine	SM(d18:1/16:0)	N-Acetylglutamine	Decanoylcarnitine	N-Palmitoylsphingosine	Kaempferol	3-Methyl-5-pentyl-2-furanundecanoic acid	Lactosylceramide (d18:1/25:0)	Phytosphingosine	PC(16:0/P-16:0)	Hexacosanoyl carnitine	L-Cyclo(alanylglycyl)	PC(16:1(9Z)/P-18:1(11Z))	Lactosylceramide (d18:1/16:0)	SM(d17:1/24:0)	SM(d17:1/24:1(15Z))	SM(d16:1/24:1(15Z))	PC(18:2(9Z,12Z)/18:0)	Sphinganine	SM(d18:1/22:0)	Lycopene	Isotheaflavin
Valdecoxib	0	0.01567	0.22365	0.0333	0.0373	0.01223	0.02049	0.00038	0.70407	0.36691	0.00248	0.01682	0.00693	0.0298	5e-05	0.16654	8e-05	0.38948	0.196	0.00109	0	0.00022	0	0.00164	0.06832	2e-05	0	0.00034	0.00161	0	0.00024	0.00243	1e-05	0.42125	0.00681	0.0012	0.04024	0.04262	0.00026	0.12868	0.11449	0.16028	0.0268	0.00059	0.09994	0.00446	0.0349	0.83763	0.06202
4-Aminobutyraldehyde	0.01567	0	0.72548	0.29475	0.78421	0.2176	0.02143	0.00742	0.11372	0.06136	0.29745	0.0102	0.37939	0.48909	0.03104	0.103	0.1846	0.11411	0.01061	0.02415	0.03041	3e-05	0.00669	0.11518	0.13401	0.00069	0.00106	0.07207	0.17579	0.0066	0.04699	0.01322	0.09937	0.09799	0.02893	0.00013	0.15801	0.10824	0.08046	0.02239	0.08101	0.04101	0.28233	0.04439	0.00108	0.00025	0.04473	0.48457	0.1442
L-Gulose	0.22365	0.72548	0	0.43858	0.02385	0.12127	5e-05	0.98139	0.90445	0.0473	0.02997	0.88476	0.25453	0.42516	0.22247	0.13243	0.09779	0.8267	0.44538	0.11731	0.04807	0.07086	0.08399	0.12941	0.77989	0.43075	0.05806	0.03686	0.89395	0.06281	0.0478	0.07027	0.02698	0.58733	0.09861	0.33607	0.11597	0.61496	0.01668	0.15317	0.89342	0.71316	0.31587	0.3196	0.24291	0.13927	0.61813	0.07228	0.17418
2-Azetidinecarboxylic acid	0.0333	0.29475	0.43858	0	0.00205	0.04607	0.09959	0.07203	0.08814	0.1825	0.02395	0.22342	0.44902	0.12148	0.01967	0.06837	0.29385	0.2776	0.53527	0.00241	0.04785	0.2659	0.06622	0.93143	0.01544	0.01144	0.08375	0.51607	0.00182	0.00093	0.64433	0.00038	0.08882	0.00912	0.27383	0.16817	0.05975	0.00018	0	0.04017	0.05373	0.00296	1e-05	0.00729	0.00059	0.3886	0.03512	0.69754	0.01044
Imidazoleacetic acid	0.0373	0.78421	0.02385	0.00205	0	0.03296	0.02063	0.70767	0.37048	0.26668	0.00092	0.90293	0.54101	0.46925	0.29138	0.00823	0.01085	0.22421	0.6293	0.0089	0.81285	0.30385	0.15519	0.28013	0.21278	0.74875	0.16756	0.73786	0.01425	0.00601	0.74109	0.00589	0.82125	0.16637	0.01114	0.00019	3e-05	0.09276	0	0.01053	0.04779	0.07722	0.04068	0.06581	0.0019	0.00026	0.3753	0.04656	0
N-Methylhydantoin	0.01223	0.2176	0.12127	0.04607	0.03296	0	0.09813	0.05806	0.9924	0.16918	0.00282	0.08203	0	0	4e-05	0.01387	0	0.09877	0.41328	0	0	0.00018	0.00219	0.15247	0.01948	0.00419	0.0029	0.02202	0.15996	0	0.00797	0.08899	0.00012	0.20451	0.06035	0.0233	0.03243	0.47147	0	0.04012	0.02857	0.1467	0.37419	0.38836	0.00755	0.03406	0.09037	0.04112	7e-05
L-Glutamic acid	0.02049	0.02143	5e-05	0.09959	0.02063	0.09813	0	0.12769	0.68427	0	0.01513	0.58577	0.01853	0.19803	0.64279	0.00343	0.01704	0.10263	0.49468	0.00434	0.00068	0	3e-05	0.36597	0.48174	0.06912	5e-05	0.01461	0.22762	0.00269	0.00548	0.02715	0.00567	0.68668	0.01922	0.00977	0.04165	0.35498	0.00333	0.00491	0.00408	0.63771	0.30095	0.8707	0.10856	0.01574	0.4822	0.00307	0.30546
L-Alanine	0.00038	0.00742	0.98139	0.07203	0.70767	0.05806	0.12769	0	0.00285	0.37867	0.03155	0	8e-05	0.1071	0.00062	0.35794	8e-05	0.41443	0.00352	0.00518	0.00106	0.00762	0	0.3933	0.62241	0	0	0.0029	0.06295	3e-05	0.00084	0.01407	0.0001	0.32114	0.10683	0.00581	0.85219	0.06421	0.00909	0.04914	0.09901	0.05232	0.01974	0.03908	0.10574	0.0144	0.08833	0.83421	0.19374
(Â±)-erythro-Isoleucine	0.70407	0.11372	0.90445	0.08814	0.37048	0.9924	0.68427	0.00285	0	0.11342	0.83227	0	0.8296	0.63382	0.4153	0.57731	0.13153	0.28812	0.02025	0.56708	0.77418	0.08416	0.08341	0.81064	0.87727	0.12037	0.00633	0.47858	0.5196	0.43268	0.35965	0.37319	0.49152	0.02917	0.55209	0.11894	0.33402	0.71126	0.97643	0.34424	0.72174	0.1521	0.17132	0.2382	0.71624	0.02842	0.46535	0.76328	0.46267
3-Methylguanine	0.36691	0.06136	0.0473	0.1825	0.26668	0.16918	0	0.37867	0.11342	0	0.0655	0.18694	0.16448	0.24728	0.50665	0.0028	0.33679	0.03831	0.54029	0.0199	0.03497	1e-05	0.01046	0.41838	0.37209	0.48735	0.01137	0.78672	0.00247	0.06243	0.50663	0.00041	0.19678	0.54461	0.01962	0.06607	0.09541	0.01802	0.00284	0.006	0.00088	0.0209	0.00699	0.71574	0.10398	0.08681	0.85611	0.01078	0.12833
Metenamine	0.00248	0.29745	0.02997	0.02395	0.00092	0.00282	0.01513	0.03155	0.83227	0.0655	0	0.14614	0.10035	0.02246	0.1446	0.00023	0.00972	0.43228	0.23868	0.00659	0.14394	0.00204	5e-05	0.14081	0.34756	0.04582	0.00081	0.03589	0.04097	0.00411	0.17408	0.04011	0.03208	0.39379	0.03913	0.01738	0.0027	0.35444	0.00021	0.17701	0.00242	0.17373	0.03218	0.01338	0.00779	0.04644	0.14431	0.09145	0.01443
L-Lysine	0.01682	0.0102	0.88476	0.22342	0.90293	0.08203	0.58577	0	0	0.18694	0.14614	0	0.49347	0.19491	0.00237	0.35352	0.00133	0.40421	0.00194	0.00421	0.04258	0.08326	0.01622	0.96824	0.26474	0.00064	0.00038	0.24777	0.01438	0.00064	0.33425	0.00541	0.03629	0.07477	0.02281	0.00144	0.49191	0.12023	0.00491	0.05997	0.05874	0.00183	0.00554	0.00763	0.0424	0.00173	0.00432	0.62412	0.00564
D-Glutamine	0.00693	0.37939	0.25453	0.44902	0.54101	0	0.01853	8e-05	0.8296	0.16448	0.10035	0.49347	0	0.00212	0.00072	0.14466	0	0.74203	0.95835	0.00072	0	0.00324	0.00056	0.19701	0.05702	0.00017	0	0.01805	0.21147	0	0.0017	0.20007	0	0.45725	0.13731	0.14296	0.82313	0.25372	0.00288	0.25773	0.2556	0.98017	0.81974	0.98633	0.39699	0.15484	0.70787	0.11188	0.23413
Thymine	0.0298	0.48909	0.42516	0.12148	0.46925	0	0.19803	0.1071	0.63382	0.24728	0.02246	0.19491	0.00212	0	0.0023	0.59359	1e-05	0.28103	0.1373	0.00139	1e-05	5e-05	0.01159	0.12467	0.34253	0.02898	0.00907	0.15638	0.15149	0.00116	0.07605	0.19387	0.00093	0.38265	0.37392	0.03017	0.58738	0.06625	0.00931	0.14107	0.11507	0.29114	0.21191	0.15022	0.30753	0.0866	0.14357	0.15196	0.02228
Lipoxin A4	5e-05	0.03104	0.22247	0.01967	0.29138	4e-05	0.64279	0.00062	0.4153	0.50665	0.1446	0.00237	0.00072	0.0023	0	0.23421	3e-05	0.29915	0.16598	0.00016	7e-05	0.0004	0.01218	0.02231	0.34306	0	3e-05	0.17572	0.02822	0	0.05741	0.01907	0.00185	0.36544	0.01373	0.00836	0.25885	0.03919	0.0001	0.04487	0.268	0.07757	0.11541	0.01792	0.1056	0.01272	0.01495	0.08829	0.00328
Cholesterol	0.16654	0.103	0.13243	0.06837	0.00823	0.01387	0.00343	0.35794	0.57731	0.0028	0.00023	0.35352	0.14466	0.59359	0.23421	0	0.30165	0.76176	0.99691	0.00504	0.05419	0.0112	0.05118	0.44529	0.33828	0.22861	0.05546	0.19881	0.00044	0.00627	0.17485	0	0.22121	0.99415	0.00012	0.14912	0	0.00561	2e-05	0.00823	0.00042	0.00055	0.01465	0.01192	0.00025	0.11335	0.00136	0.03858	0.00397
Glycerophosphocholine	8e-05	0.1846	0.09779	0.29385	0.01085	0	0.01704	8e-05	0.13153	0.33679	0.00972	0.00133	0	1e-05	3e-05	0.30165	0	0.12522	0.00641	0	0	0	0	0.12999	0.00225	1e-05	0	0.00056	0.18844	0	5e-05	0.03968	0	0.19955	0.03869	0.00021	0.19723	0.53114	0	0.07734	0.01735	0.05455	0.13054	0.10864	0.14954	0.00026	0.02766	0.00867	6e-05
PI(18:1(9Z)/18:1(9Z))	0.38948	0.11411	0.8267	0.2776	0.22421	0.09877	0.10263	0.41443	0.28812	0.03831	0.43228	0.40421	0.74203	0.28103	0.29915	0.76176	0.12522	0	0.0795	0.04063	0.07048	0.0023	0.04729	0.20896	0.32123	0.37697	0.0846	0.85677	0.12188	0.04432	0.96896	0.23245	0.08756	0.00052	0.69472	0.00195	0.88892	0.10753	0.02645	2e-05	0.00228	0.02506	0.0115	0.18028	0.00043	0.00247	0.4383	0.53034	0.20525
2,6 Dimethylheptanoyl carnitine	0.196	0.01061	0.44538	0.53527	0.6293	0.41328	0.49468	0.00352	0.02025	0.54029	0.23868	0.00194	0.95835	0.1373	0.16598	0.99691	0.00641	0.0795	0	0.55661	0.80474	0.05091	0.01783	0.1974	0.69161	0.00055	0.0032	0.06506	0.42648	0.40402	0.05412	0.08055	0.60659	0.83703	0.43902	0.22084	0.56381	0.26203	0.1324	0.02092	0.01996	0.01022	0.0165	0.17833	0.51603	0.43882	0.16934	0.27975	0.19827
Tectorigenin 4'-sulfate	0.00109	0.02415	0.11731	0.00241	0.0089	0	0.00434	0.00518	0.56708	0.0199	0.00659	0.00421	0.00072	0.00139	0.00016	0.00504	0	0.04063	0.55661	0	0	3e-05	0.00086	0.91847	0.05643	0.00214	0.00024	3e-05	0.03182	0	3e-05	0.00324	0.00097	0.01985	0.0073	0.00155	0.02671	0.06274	0	0.01207	0.00056	0.02863	0.00743	0.04755	0.04481	0.00313	0.05134	0.15034	0
Thelephoric acid	0	0.03041	0.04807	0.04785	0.81285	0	0.00068	0.00106	0.77418	0.03497	0.14394	0.04258	0	1e-05	7e-05	0.05419	0	0.07048	0.80474	0	0	0	3e-05	0.06849	0.00411	9e-05	0	0.00501	0.05774	0	0.00117	0.01487	0	0.04186	0.06705	0.00396	0.32184	0.28197	0.0001	0.05643	0.05148	0.35569	0.24784	0.09565	0.05368	0.00594	0.06624	0.26277	0.17782
5'-Methylthioadenosine	0.00022	3e-05	0.07086	0.2659	0.30385	0.00018	0	0.00762	0.08416	1e-05	0.00204	0.08326	0.00324	5e-05	0.0004	0.0112	0	0.0023	0.05091	3e-05	0	0	0	0.01451	0.01804	1e-05	0	0.00344	0.0238	0	0.00127	0.002	0	0.05773	0.02542	3e-05	0.07101	0.14103	0.00059	0.0049	0.00295	0.03566	0.03617	0.02499	0.0083	4e-05	0.04682	0.00197	0.08397
gamma-Glutamylalanine	0	0.00669	0.08399	0.06622	0.15519	0.00219	3e-05	0	0.08341	0.01046	5e-05	0.01622	0.00056	0.01159	0.01218	0.05118	0	0.04729	0.01783	0.00086	3e-05	0	0	0.02117	0.00752	0	0	0.00032	0.0017	0	0.0003	0.01812	0	0.1865	0.00804	0.00049	0.12497	0.08766	0.00123	0.00813	0.03553	0.03595	0.00748	0.00865	0.00718	0.00094	0.07675	0.04185	0.176
Ganoderiol H	0.00164	0.11518	0.12941	0.93143	0.28013	0.15247	0.36597	0.3933	0.81064	0.41838	0.14081	0.96824	0.19701	0.12467	0.02231	0.44529	0.12999	0.20896	0.1974	0.91847	0.06849	0.01451	0.02117	0	0.32865	0.08414	0.01471	0.14065	0.0754	0.20963	0.22129	0.17827	0.05497	0.4079	0.28311	0.00399	0.00537	0.42744	0.10886	0.14692	0.20256	0.15248	0.25014	0.00053	0.01266	0.01431	0.00521	0.14188	0.78828
Docosatrienoic acid	0.06832	0.13401	0.77989	0.01544	0.21278	0.01948	0.48174	0.62241	0.87727	0.37209	0.34756	0.26474	0.05702	0.34253	0.34306	0.33828	0.00225	0.32123	0.69161	0.05643	0.00411	0.01804	0.00752	0.32865	0	0.07461	0.02992	0.20778	0.2532	0.01415	0.2094	0.10935	0.15681	0.07141	0.67857	0.20957	0.23658	0.92751	0.03193	0.52218	0.15817	0.13282	0.11791	0.07634	0.03065	0.11261	0.05402	0.8027	0.06858
Prolylglycine	2e-05	0.00069	0.43075	0.01144	0.74875	0.00419	0.06912	0	0.12037	0.48735	0.04582	0.00064	0.00017	0.02898	0	0.22861	1e-05	0.37697	0.00055	0.00214	9e-05	1e-05	0	0.08414	0.07461	0	0	0.00032	0.02264	0	3e-05	0.00535	3e-05	0.45892	0.19135	0.00605	0.60811	0.10244	0.00275	0.09918	0.04849	0.06515	0.10095	0.09087	0.11617	0.02678	0.06834	0.42398	0.18587
L-Theanine	0	0.00106	0.05806	0.08375	0.16756	0.0029	5e-05	0	0.00633	0.01137	0.00081	0.00038	0	0.00907	3e-05	0.05546	0	0.0846	0.0032	0.00024	0	0	0	0.01471	0.02992	0	0	3e-05	0.00312	0	0	0.00305	0	0.24917	0.00362	7e-05	0.15749	0.06357	0.00022	0.00554	0.01351	0.022	0.01425	0.00696	0.02556	0.00023	0.03921	0.08023	0.04065
L-Octanoylcarnitine	0.00034	0.07207	0.03686	0.51607	0.73786	0.02202	0.01461	0.0029	0.47858	0.78672	0.03589	0.24777	0.01805	0.15638	0.17572	0.19881	0.00056	0.85677	0.06506	3e-05	0.00501	0.00344	0.00032	0.14065	0.20778	0.00032	3e-05	0	0.83815	0.00054	0	0.10217	0.0025	0.87997	0.35614	0.13629	0.23664	0.68942	0.18345	0.5327	0.04315	0.9555	0.8466	0.29497	0.38128	0.19609	0.30101	0.61361	0.15534
SM(d18:1/16:0)	0.00161	0.17579	0.89395	0.00182	0.01425	0.15996	0.22762	0.06295	0.5196	0.00247	0.04097	0.01438	0.21147	0.15149	0.02822	0.00044	0.18844	0.12188	0.42648	0.03182	0.05774	0.0238	0.0017	0.0754	0.2532	0.02264	0.00312	0.83815	0	0.00322	0.72236	0	0.11011	0.44361	0.00054	0.02159	0	0	6e-05	0.00046	0.03094	0.0003	4e-05	0.00853	8e-05	0.03812	0.03102	0.05787	0.01522
N-Acetylglutamine	0	0.0066	0.06281	0.00093	0.00601	0	0.00269	3e-05	0.43268	0.06243	0.00411	0.00064	0	0.00116	0	0.00627	0	0.04432	0.40402	0	0	0	0	0.20963	0.01415	0	0	0.00054	0.00322	0	0.00034	0.00046	0	0.06071	0.0148	9e-05	0.02195	0.02456	0	0.00139	0.03343	0.0591	0.03943	0.00424	0.00105	0.00022	0.01683	0.22023	0.00059
Decanoylcarnitine	0.00024	0.04699	0.0478	0.64433	0.74109	0.00797	0.00548	0.00084	0.35965	0.50663	0.17408	0.33425	0.0017	0.07605	0.05741	0.17485	5e-05	0.96896	0.05412	3e-05	0.00117	0.00127	0.0003	0.22129	0.2094	3e-05	0	0	0.72236	0.00034	0	0.03255	0.00195	0.58	0.1634	0.17167	0.16201	0.89506	0.07939	0.27632	0.06071	0.91417	0.94264	0.53405	0.45907	0.19809	0.40627	0.28892	0.06206
N-Palmitoylsphingosine	0.00243	0.01322	0.07027	0.00038	0.00589	0.08899	0.02715	0.01407	0.37319	0.00041	0.04011	0.00541	0.20007	0.19387	0.01907	0	0.03968	0.23245	0.08055	0.00324	0.01487	0.002	0.01812	0.17827	0.10935	0.00535	0.00305	0.10217	0	0.00046	0.03255	0	0.03657	0.06164	0.00827	0.00647	0.0001	8e-05	0	0.00232	0.00831	1e-05	3e-05	0.00462	0.00032	0.00921	0.00337	0.61756	0.00121
Kaempferol	1e-05	0.09937	0.02698	0.08882	0.82125	0.00012	0.00567	0.0001	0.49152	0.19678	0.03208	0.03629	0	0.00093	0.00185	0.22121	0	0.08756	0.60659	0.00097	0	0	0	0.05497	0.15681	3e-05	0	0.0025	0.11011	0	0.00195	0.03657	0	0.1053	0.07591	0.00397	0.42146	0.32314	0.0026	0.05432	0.24543	0.68005	0.31089	0.11897	0.05956	0.00777	0.19265	0.20543	0.98719
3-Methyl-5-pentyl-2-furanundecanoic acid	0.42125	0.09799	0.58733	0.00912	0.16637	0.20451	0.68668	0.32114	0.02917	0.54461	0.39379	0.07477	0.45725	0.38265	0.36544	0.99415	0.19955	0.00052	0.83703	0.01985	0.04186	0.05773	0.1865	0.4079	0.07141	0.45892	0.24917	0.87997	0.44361	0.06071	0.58	0.06164	0.1053	0	0.99663	0.00299	0.7382	0.13481	0.02343	0.62936	0.02953	0.13312	0.1546	0.02124	0.00761	0.00633	0.06511	0.21995	0.10534
Lactosylceramide (d18:1/25:0)	0.00681	0.02893	0.09861	0.27383	0.01114	0.06035	0.01922	0.10683	0.55209	0.01962	0.03913	0.02281	0.13731	0.37392	0.01373	0.00012	0.03869	0.69472	0.43902	0.0073	0.06705	0.02542	0.00804	0.28311	0.67857	0.19135	0.00362	0.35614	0.00054	0.0148	0.1634	0.00827	0.07591	0.99663	0	0.04481	6e-05	0.00051	0.00025	0.00084	0.11687	0.00335	0.00153	0.00076	0.00049	0.04538	0.00248	0.02728	0.00129
Phytosphingosine	0.0012	0.00013	0.33607	0.16817	0.00019	0.0233	0.00977	0.00581	0.11894	0.06607	0.01738	0.00144	0.14296	0.03017	0.00836	0.14912	0.00021	0.00195	0.22084	0.00155	0.00396	3e-05	0.00049	0.00399	0.20957	0.00605	7e-05	0.13629	0.02159	9e-05	0.17167	0.00647	0.00397	0.00299	0.04481	0	0.02491	0.04511	0.00143	0.00475	0.01206	0.06941	0.20918	0.0253	9e-05	0	0.06679	0.06197	0.02265
PC(16:0/P-16:0)	0.04024	0.15801	0.11597	0.05975	3e-05	0.03243	0.04165	0.85219	0.33402	0.09541	0.0027	0.49191	0.82313	0.58738	0.25885	0	0.19723	0.88892	0.56381	0.02671	0.32184	0.07101	0.12497	0.00537	0.23658	0.60811	0.15749	0.23664	0	0.02195	0.16201	0.0001	0.42146	0.7382	6e-05	0.02491	0	0.01437	0.00011	0.00202	0.00528	0.04047	0.06183	0.07543	0.00048	0.03684	0.12307	0.00872	0.00573
Hexacosanoyl carnitine	0.04262	0.10824	0.61496	0.00018	0.09276	0.47147	0.35498	0.06421	0.71126	0.01802	0.35444	0.12023	0.25372	0.06625	0.03919	0.00561	0.53114	0.10753	0.26203	0.06274	0.28197	0.14103	0.08766	0.42744	0.92751	0.10244	0.06357	0.68942	0	0.02456	0.89506	8e-05	0.32314	0.13481	0.00051	0.04511	0.01437	0	0.00039	0.00095	0.14465	5e-05	1e-05	0.00178	0.00047	0.12416	0.00303	0.07282	0.00479
L-Cyclo(alanylglycyl)	0.00026	0.08046	0.01668	0	0	0	0.00333	0.00909	0.97643	0.00284	0.00021	0.00491	0.00288	0.00931	0.0001	2e-05	0	0.02645	0.1324	0	0.0001	0.00059	0.00123	0.10886	0.03193	0.00275	0.00022	0.18345	6e-05	0	0.07939	0	0.0026	0.02343	0.00025	0.00143	0.00011	0.00039	0	0.00063	1e-05	1e-05	3e-05	0.00088	2e-05	0.00119	0.00036	0.00242	0
PC(16:1(9Z)/P-18:1(11Z))	0.12868	0.02239	0.15317	0.04017	0.01053	0.04012	0.00491	0.04914	0.34424	0.006	0.17701	0.05997	0.25773	0.14107	0.04487	0.00823	0.07734	2e-05	0.02092	0.01207	0.05643	0.0049	0.00813	0.14692	0.52218	0.09918	0.00554	0.5327	0.00046	0.00139	0.27632	0.00232	0.05432	0.62936	0.00084	0.00475	0.00202	0.00095	0.00063	0	0.03485	0.0158	0.00018	0.00772	0	0.04546	0.30825	0.03761	0.03216
Lactosylceramide (d18:1/16:0)	0.11449	0.08101	0.89342	0.05373	0.04779	0.02857	0.00408	0.09901	0.72174	0.00088	0.00242	0.05874	0.2556	0.11507	0.268	0.00042	0.01735	0.00228	0.01996	0.00056	0.05148	0.00295	0.03553	0.20256	0.15817	0.04849	0.01351	0.04315	0.03094	0.03343	0.06071	0.00831	0.24543	0.02953	0.11687	0.01206	0.00528	0.14465	1e-05	0.03485	0	0.056	0.14989	0.13108	0.09445	0.16635	0.0847	0.08062	0.00503
SM(d17:1/24:0)	0.16028	0.04101	0.71316	0.00296	0.07722	0.1467	0.63771	0.05232	0.1521	0.0209	0.17373	0.00183	0.98017	0.29114	0.07757	0.00055	0.05455	0.02506	0.01022	0.02863	0.35569	0.03566	0.03595	0.15248	0.13282	0.06515	0.022	0.9555	0.0003	0.0591	0.91417	1e-05	0.68005	0.13312	0.00335	0.06941	0.04047	5e-05	1e-05	0.0158	0.056	0	0	0	0.00031	0.02391	0	0.00702	1e-05
SM(d17:1/24:1(15Z))	0.0268	0.28233	0.31587	1e-05	0.04068	0.37419	0.30095	0.01974	0.17132	0.00699	0.03218	0.00554	0.81974	0.21191	0.11541	0.01465	0.13054	0.0115	0.0165	0.00743	0.24784	0.03617	0.00748	0.25014	0.11791	0.10095	0.01425	0.8466	4e-05	0.03943	0.94264	3e-05	0.31089	0.1546	0.00153	0.20918	0.06183	1e-05	3e-05	0.00018	0.14989	0	0	0	0.00048	0.14405	0	0.03714	0.00042
SM(d16:1/24:1(15Z))	0.00059	0.04439	0.3196	0.00729	0.06581	0.38836	0.8707	0.03908	0.2382	0.71574	0.01338	0.00763	0.98633	0.15022	0.01792	0.01192	0.10864	0.18028	0.17833	0.04755	0.09565	0.02499	0.00865	0.00053	0.07634	0.09087	0.00696	0.29497	0.00853	0.00424	0.53405	0.00462	0.11897	0.02124	0.00076	0.0253	0.07543	0.00178	0.00088	0.00772	0.13108	0	0	0	5e-05	0.08357	0	0.26799	0.00785
PC(18:2(9Z,12Z)/18:0)	0.09994	0.00108	0.24291	0.00059	0.0019	0.00755	0.10856	0.10574	0.71624	0.10398	0.00779	0.0424	0.39699	0.30753	0.1056	0.00025	0.14954	0.00043	0.51603	0.04481	0.05368	0.0083	0.00718	0.01266	0.03065	0.11617	0.02556	0.38128	8e-05	0.00105	0.45907	0.00032	0.05956	0.00761	0.00049	9e-05	0.00048	0.00047	2e-05	0	0.09445	0.00031	0.00048	5e-05	0	0.00026	0.00245	0.51761	0.00684
Sphinganine	0.00446	0.00025	0.13927	0.3886	0.00026	0.03406	0.01574	0.0144	0.02842	0.08681	0.04644	0.00173	0.15484	0.0866	0.01272	0.11335	0.00026	0.00247	0.43882	0.00313	0.00594	4e-05	0.00094	0.01431	0.11261	0.02678	0.00023	0.19609	0.03812	0.00022	0.19809	0.00921	0.00777	0.00633	0.04538	0	0.03684	0.12416	0.00119	0.04546	0.16635	0.02391	0.14405	0.08357	0.00026	0	0.08602	0.07183	0.02279
SM(d18:1/22:0)	0.0349	0.04473	0.61813	0.03512	0.3753	0.09037	0.4822	0.08833	0.46535	0.85611	0.14431	0.00432	0.70787	0.14357	0.01495	0.00136	0.02766	0.4383	0.16934	0.05134	0.06624	0.04682	0.07675	0.00521	0.05402	0.06834	0.03921	0.30101	0.03102	0.01683	0.40627	0.00337	0.19265	0.06511	0.00248	0.06679	0.12307	0.00303	0.00036	0.30825	0.0847	0	0	0	0.00245	0.08602	0	0.03678	0.00035
Lycopene	0.83763	0.48457	0.07228	0.69754	0.04656	0.04112	0.00307	0.83421	0.76328	0.01078	0.09145	0.62412	0.11188	0.15196	0.08829	0.03858	0.00867	0.53034	0.27975	0.15034	0.26277	0.00197	0.04185	0.14188	0.8027	0.42398	0.08023	0.61361	0.05787	0.22023	0.28892	0.61756	0.20543	0.21995	0.02728	0.06197	0.00872	0.07282	0.00242	0.03761	0.08062	0.00702	0.03714	0.26799	0.51761	0.07183	0.03678	0	0.17192
Isotheaflavin	0.06202	0.1442	0.17418	0.01044	0	7e-05	0.30546	0.19374	0.46267	0.12833	0.01443	0.00564	0.23413	0.02228	0.00328	0.00397	6e-05	0.20525	0.19827	0	0.17782	0.08397	0.176	0.78828	0.06858	0.18587	0.04065	0.15534	0.01522	0.00059	0.06206	0.00121	0.98719	0.10534	0.00129	0.02265	0.00573	0.00479	0	0.03216	0.00503	1e-05	0.00042	0.00785	0.00684	0.02279	0.00035	0.17192	0
SM(d18:0/18:1(9Z))	0.0032	0.12798	0.30381	0.01357	0.03083	0.10613	0.97531	0.12359	0.08249	0.08177	0.10724	0.03185	0.98229	0.08382	0.02639	0.01207	0.04764	0.58704	0.65998	0.01504	0.05732	0.00129	0.01826	0.01578	0.0941	0.0197	0.01651	0.0542	0.00045	0.01855	0.0392	0	0.15937	0.00631	0.13871	0.02324	0.01793	0.11307	0.0012	0.23649	0.23795	2e-05	3e-05	0	0.05496	0.02722	1e-05	0.2567	0.01165
PC(P-18:1(11Z)/22:2(13Z,16Z))	0.00639	0.00202	0.42093	0.19184	0.00341	0.50613	0.14224	0.91894	0.72558	0.00469	0.00644	0.17353	0.94693	0.94077	0.24935	0.00218	0.78775	0.05056	0.32212	0.16055	0.55235	0.06413	0.081	0.03489	0.23435	0.45991	0.03271	0.22688	1e-05	0.02504	0.2829	0.0005	0.52095	0.50542	0.0003	0.0025	0	0.00231	0.00576	0.00224	0.00158	0.10331	0.14974	0.03979	0.00022	0.00985	0.275	0.31469	0.10374
LysoPC(22:4(7Z,10Z,13Z,16Z))	0.04737	0.83483	0.59995	0.80434	0.04918	0.00185	0.53627	0.03709	0.01553	0.2813	0.40671	0.01719	0.00087	0.00252	0.01221	0.84195	0	0.22116	0.05484	0.0363	0.00306	0.00479	0.00813	0.19001	0.02394	0.02139	0.00126	0.15818	0.32129	0.00622	0.04127	0.34224	0.01562	0.4966	0.10492	0.00075	0.70622	0.2242	0.00382	0.07843	0.73432	0.01822	0.09582	0.14399	0.26082	0.00232	0.03757	0.00458	0.01024
Linoleamide	0.13853	0.45301	0.02395	0.85108	0.16236	0.06033	0.02532	0.03098	0.07898	0.25994	0.01317	0.03013	0.01052	0.05399	0.84553	0.31015	0.00011	0.80747	0.47108	0.01649	0.01611	0.01274	0.01242	0.049	0.066	0.29561	0.00486	0.01769	0.98378	0.03393	0.03128	0.16431	0.02363	0.25726	0.32113	0.00862	0.21312	0.81922	0.07109	0.44671	0.02359	0.59066	0.54097	0.04412	0.71994	0.08723	0.07547	0.12894	0.42257
Thiomorpholine 3-carboxylate	6e-05	0.01866	0.00763	0.00733	0.01233	0.00429	0.00888	6e-05	0.01265	0.03694	0.15452	0.00565	2e-05	0.00895	0.00024	0.05695	2e-05	0.09903	0.21405	0.00091	0	6e-05	2e-05	0.00324	0.00464	0.00023	0	0.01719	0.00035	0	0.00316	4e-05	9e-05	0.00481	0.0236	0.00052	0.02534	0.008	7e-05	0.00794	0.03202	0.02122	0.00603	0.00726	0.0569	0.00087	0.05138	0.15291	0.01519
Cer(d18:1/24:1(15Z))	0.19984	0.08882	0.02762	0.02815	0.07322	0.04711	0.00014	0.19343	0.70076	6e-05	0.00085	0.51715	0.10847	0.07722	0.46391	0.00034	0.03204	0.00107	0.10687	0.00146	0.00936	4e-05	0.00867	0.09147	0.08431	0.19232	0.01876	0.04338	0.0923	0.04147	0.03739	0	0.04124	0.00492	0.43031	0.00491	0.02185	0.20696	0.00167	0.00147	0	0.049	0.0139	0.04234	0.00925	0.05862	0.11077	0.20425	0.09582
Propionylglycine	0	0.00193	0.08085	0.00311	0.04355	0	0.00206	0	0.12838	0.18913	0.00096	0.00056	0	0.00038	0	0.03744	0	0.09632	0.1415	0	0	0	0	0.00338	0.0027	0	0	9e-05	0.00236	0	4e-05	0.00157	0	0.0186	0.00661	1e-05	0.03745	0.0359	1e-05	0.00644	0.04697	0.10021	0.01815	0.0023	0.00109	3e-05	0.02417	0.21018	0.01918
L-beta-aspartyl-L-threonine	0	0.03783	0.0493	0.03756	0.03041	0.00093	0.0309	2e-05	0.48558	0.38159	0.01194	0.00039	0.00061	0.01704	0.00027	0.14382	0	0.2348	0.17747	0	0	0.0022	0.00018	0.01457	0.05245	1e-05	0	0	0.00738	0	0	0.00127	0	0.20229	0.05123	0.00102	0.04813	0.37323	2e-05	0.32254	0.00335	0.03701	0.02204	0.00329	0.33017	0.00085	0.00758	0.74649	0.00594
Tricycloekasantalol	0.085	0.48894	0.00461	0.01911	0.00656	0.07493	0.15188	0.21645	0.14381	0.27393	0.41532	0.43415	0.05477	0.11668	0.23338	0.00839	0.12751	0.74245	0.11267	0.03083	0.01753	0.32203	0.4483	0.41055	0.00551	0.78681	0.39993	0.05023	0.13239	0.01409	0.01843	0.00493	0.10391	0.44859	0.11046	0.79227	0.02632	0.17971	0.00711	0.60036	0.34826	0.10881	0.08546	0.01933	0.56104	0.94022	0.03445	0.10176	0.07243
PI(20:2(11Z,14Z)/16:0)	0.74704	0.1507	0.80544	0.10071	0.15649	0.1647	0.07391	0.32067	0.14707	0.05446	0.46102	0.35199	0.92245	0.6154	0.42382	0.7988	0.13631	0	0.08832	0.0372	0.21578	0.00515	0.0521	0.30884	0.25898	0.3575	0.11015	0.80044	0.46785	0.0948	0.98634	0.22121	0.21514	2e-05	0.75615	0.00373	0.95058	0.08409	0.01334	0.00026	0.00175	0.03803	0.01351	0.13373	0.00053	0.00394	0.44341	0.77872	0.09605
2-Oxoarginine	0.0027	0.05397	0.19904	0.03944	0.00254	0.03846	0.00032	0.03323	0.46973	0.00231	2e-05	0.51365	0.28868	0.04291	0.21567	0.00318	0.01193	0.01057	0.01403	0.00546	0.2002	1e-05	0	0.10362	0.38595	0.00816	2e-05	0.00726	0.00355	0.00255	0.00922	0.00864	0.04176	0.17532	0.00063	0.01149	0.00226	0.00104	0.00305	0.0001	0.00182	0.03247	0.00137	0.00247	0.00272	0.03851	0.10512	0.01034	0.06398
6-Methoxy-3-(2-thiazolyl)-1H-indole	0.00412	0	0.20539	0.16303	0.967	0.22174	0.00012	0	0.00139	0.00021	0.05425	0.00013	0.01156	0.15086	0.04061	0.26946	0.00037	0.13367	0.0003	0.02257	0.00548	0	0	0.0905	0.11287	0	0	0.01298	0.00937	0.00127	0.0049	0.00251	0.00232	0.21351	0.07842	0.00063	0.38693	0.03692	0.00329	0.01022	0.00669	0.00439	0.0118	0.06043	0.02285	0.00231	0.06935	0.04257	0.1475
Pipericine	0.19947	0.02277	0.87825	0.18115	0.37941	0.00883	0.09988	0.52883	0.36049	0.15466	0.42926	0.27196	0.01174	0.27706	0.29923	0.45211	0.00082	0.4327	0.73034	0.00406	0.00336	0.00539	0.00955	0.44519	0	0.0654	0.02396	0.06128	0.4182	0.00881	0.01433	0.16427	0.22135	0.11343	0.27907	0.07766	0.45469	0.86301	0.06738	0.32654	0.11598	0.37084	0.69101	0.2691	0.06668	0.03075	0.10351	0.4326	0.13061
Santene	0.00106	0.02232	0.01047	0.04733	0.0085	0.09616	0.0012	0.00736	0.40257	0.00023	0.00973	0.01739	0.15184	0.28979	0.00545	0.06303	0.04778	0.0047	0.03566	0.03433	0.05524	0.00081	6e-05	0.00112	0.89721	0.0367	9e-05	0.23275	0.00028	0.00083	0.37688	0.00498	0.00763	0.77785	0.00068	0.00032	0.00479	0.0001	1e-05	3e-05	0.02053	9e-05	3e-05	0.00068	0.00337	0.00085	0.00328	0.00012	0.03495
[truncated: 14 more columns]

## Sheet: NEG-correlational matrix 
name	Glyceraldehyde	Malonic acid	Caprylic acid	Alpha-Linolenic acid	Eicosadienoic acid	Taurine	Uric acid	Linoleic acid	Glycylproline	15-Methylpalmitate	L-Glutamic acid	Citric acid	D-2,3-Dihydroxypropanoic acid	Creatinine	Malic acid	Cysteine-S-sulfate	D-Malic acid	D-Glucose	Citrulline	5Z-Dodecenoic acid	Gallic acid	Phthalic acid	Sedoheptulose	myo-Inositol	Myristoleic acid	Citraconic acid	L-Gulose	Pyruvic acid	N-Acetyl-L-aspartic acid	Glycocholic acid	Malaoxon	N-Acetylhistidine	Glutamylthreonine	Hexylresorcinol	trans-Aconitic acid	Sorbitol	Gingerol	1-deoxy-1-(N6-lysino)-D-fructose	L-Aspartic acid	Ascorbic acid	2-Ketohexanoic acid	DL-Homocystine	Ethyl glucuronide	2-Furoic acid	12-Hydroxydodecanoic acid
Glyceraldehyde	1	-0.0612745	-0.048712	-0.120697	-0.0873793	0.700194	0.2251	-0.0579519	0.703417	-0.0330884	0.300723	0.041345	0.382441	-0.183028	-0.0589182	-0.312252	0.122623	0.992299	0.00376043	-0.0517163	-0.154302	-0.389168	-0.0422695	0.51192	-0.0348774	-0.0146142	0.677307	0.915497	-0.188787	-0.100377	0.0605416	0.0981004	0.119868	-0.118111	-0.0321137	0.857893	0.0788508	0.0865218	0.0076281	-0.511379	-0.0507947	-0.0214061	0.771127	0.028501	0.00702824
Malonic acid	-0.0612745	1	0.0512327	-0.257819	-0.243543	0.248777	-0.511872	-0.304259	-0.390111	-0.204463	0.224456	-0.421134	0.613683	-0.350969	-0.510369	-0.013035	-0.278336	-0.0500559	0.206462	-0.173486	-0.432998	-0.00432743	0.940081	0.277745	-0.211972	-0.29037	0.243157	0.0680381	-0.561835	0.368461	0.485405	0.492853	-0.628599	-0.0534025	-0.258035	-0.132199	-0.211873	-0.166621	-0.421931	0.146243	0.816676	0.387311	-0.0998083	0.740695	-0.211454
Caprylic acid	-0.048712	0.0512327	1	-0.209399	-0.252511	0.0778105	-0.222429	-0.18978	-0.264988	-0.22421	0.268641	-0.244288	-0.0262754	-0.0683458	-0.349577	-0.128286	-0.248752	-0.0285964	0.248957	-0.252946	-0.333364	-0.163362	-0.049065	-0.12424	-0.241094	-0.259062	-0.0914524	-0.0096349	-0.251558	-0.0345705	-0.0895023	0.0700195	-0.270708	-0.26063	-0.197027	-0.0640304	-0.0513242	-0.148487	-0.286465	-0.132958	0.102001	-0.0588	-0.0973726	-0.214715	-0.298072
Alpha-Linolenic acid	-0.120697	-0.257819	-0.209399	1	0.709652	-0.150153	0.458333	0.829456	0.153901	0.558708	-0.410774	0.443855	-0.246571	0.246279	0.455485	0.213055	0.454489	-0.162332	-0.309537	0.795668	0.463846	0.186598	-0.213611	-0.156767	0.743851	0.306226	-0.0914397	-0.136222	0.374234	-0.205868	0.0744806	-0.260891	0.422848	0.524596	0.331024	-0.0822774	0.182205	0.119401	0.379141	-0.00320459	-0.255457	0.0564728	-0.00797612	-0.198987	0.840345
Eicosadienoic acid	-0.0873793	-0.243543	-0.252511	0.709652	1	-0.1729	0.436873	0.767742	0.225876	0.652473	-0.350195	0.544306	-0.329434	0.20421	0.516134	0.268049	0.455121	-0.149785	-0.400171	0.810452	0.483798	0.215901	-0.221717	-0.201851	0.751264	0.368603	0.0234211	-0.170811	0.250106	-0.274876	0.00325808	-0.20998	0.414628	0.480471	0.447113	-0.0155342	0.232359	0.0684017	0.290651	-0.0270015	-0.271031	-0.0157374	0.0411364	-0.139658	0.808645
Taurine	0.700194	0.248777	0.0778105	-0.150153	-0.1729	1	0.0339753	-0.121503	0.38562	-0.188167	0.37229	-0.20587	0.450538	-0.255782	-0.246127	-0.26051	-0.0978751	0.70685	0.178611	-0.131446	-0.342988	-0.387849	0.16193	0.531935	-0.145571	-0.108186	0.550694	0.677455	-0.337661	0.0793892	0.187236	0.358852	-0.138565	-0.0813773	-0.19048	0.683767	-0.0999804	-0.0576126	-0.207368	-0.264975	0.237064	0.140034	0.648885	0.0890738	-0.0900173
Uric acid	0.2251	-0.511872	-0.222429	0.458333	0.436873	0.0339753	1	0.476218	0.576077	0.237263	-0.243377	0.673161	-0.189809	0.601986	0.575997	0.0213596	0.551108	0.184265	-0.173149	0.489433	0.525784	0.100746	-0.492576	-0.0542676	0.428402	0.548213	0.102415	0.107901	0.330383	-0.277021	-0.241182	-0.269466	0.731297	0.42785	0.447809	0.230711	0.254314	0.298721	0.263798	-0.271251	-0.503963	-0.19944	0.243646	-0.258546	0.567157
Linoleic acid	-0.0579519	-0.304259	-0.18978	0.829456	0.767742	-0.121503	0.476218	1	0.249393	0.649217	-0.391302	0.56574	-0.323201	0.1577	0.52702	0.202384	0.481648	-0.104112	-0.283718	0.789228	0.506472	0.20064	-0.28155	-0.197267	0.759655	0.270997	-0.0700368	-0.0998873	0.403662	-0.25141	-0.004148	-0.215924	0.5262	0.454568	0.436925	-0.0359364	0.170964	0.103553	0.352532	-0.0686589	-0.309671	-0.0176345	0.0318162	-0.240622	0.815857
Glycylproline	0.703417	-0.390111	-0.264988	0.153901	0.225876	0.38562	0.576077	0.249393	1	0.270835	-0.0834452	0.450036	-0.0843288	0.0881919	0.396291	0.0592513	0.430586	0.679346	-0.218053	0.270043	0.456734	-0.121264	-0.3987	0.199657	0.309782	0.271287	0.577864	0.551095	0.198661	-0.243854	-0.252115	-0.225697	0.613958	0.193424	0.229919	0.746074	0.301839	0.299126	0.262006	-0.295469	-0.465725	-0.285968	0.665887	-0.191326	0.296032
15-Methylpalmitate	-0.0330884	-0.204463	-0.22421	0.558708	0.652473	-0.188167	0.237263	0.649217	0.270835	1	-0.404603	0.43521	-0.31878	0.0478819	0.368801	0.405697	0.508104	-0.0839609	-0.222987	0.715287	0.445402	0.18532	-0.170099	-0.0701091	0.789579	0.250031	0.0894408	-0.147544	0.341409	-0.20493	-0.0124597	-0.18657	0.405941	0.261028	0.354887	-0.0150579	0.0830713	-0.0115555	0.331424	0.055705	-0.306361	0.0289545	0.0398085	-0.162244	0.633485
L-Glutamic acid	0.300723	0.224456	0.268641	-0.410774	-0.350195	0.37229	-0.243377	-0.391302	-0.0834452	-0.404603	1	-0.219563	0.442671	-0.406934	-0.249928	-0.186736	-0.184825	0.310156	0.0605696	-0.315534	-0.48284	-0.236308	0.302676	0.413461	-0.343287	-0.120497	0.0736007	0.298899	-0.326072	0.330471	0.236387	0.450657	-0.304808	-0.108457	-0.111618	0.249148	0.0685772	-0.239614	-0.299598	-0.00546756	0.34149	0.170021	0.230381	0.148782	-0.334986
Citric acid	0.041345	-0.421134	-0.244288	0.443855	0.544306	-0.20587	0.673161	0.56574	0.450036	0.43521	-0.219563	1	-0.24013	0.308763	0.754403	0.288608	0.681589	-0.0220184	-0.366823	0.616392	0.622186	0.206199	-0.348461	0.0251126	0.549674	0.685804	-0.0234015	-0.0645773	0.435902	-0.304689	-0.142071	-0.0863723	0.763692	0.455648	0.678448	0.040505	0.417953	0.181837	0.342371	0.0143432	-0.490493	-0.194571	0.121301	-0.192424	0.691355
D-2,3-Dihydroxypropanoic acid	0.382441	0.613683	-0.0262754	-0.246571	-0.329434	0.450538	-0.189809	-0.323201	-0.0843288	-0.31878	0.442671	-0.24013	1	-0.289891	-0.295005	-0.291173	-0.127213	0.397396	0.242559	-0.254138	-0.478329	-0.209961	0.654943	0.563378	-0.318775	-0.0800907	0.332567	0.446758	-0.408469	0.241492	0.385956	0.468606	-0.372098	-0.0791533	-0.155228	0.191742	-0.168122	0.0122979	-0.185321	-0.0904531	0.533725	0.287854	0.195122	0.598497	-0.196705
Creatinine	-0.183028	-0.350969	-0.0683458	0.246279	0.20421	-0.255782	0.601986	0.1577	0.0881919	0.0478819	-0.406934	0.308763	-0.289891	1	0.327356	0.0187466	0.255664	-0.200744	0.00988748	0.239209	0.382444	0.161023	-0.40452	-0.345226	0.187689	0.195501	-0.11377	-0.196454	0.167767	-0.231116	-0.143854	-0.424597	0.28919	0.397503	0.138808	-0.159674	0.0182027	0.0364735	0.138401	-0.191322	-0.389242	-0.0197552	-0.131976	-0.229428	0.275246
Malic acid	-0.0589182	-0.510369	-0.349577	0.455485	0.516134	-0.246127	0.575997	0.52702	0.396291	0.368801	-0.249928	0.754403	-0.295005	0.327356	1	0.323639	0.659161	-0.0879883	-0.429823	0.503748	0.79331	0.262001	-0.443081	-0.0387913	0.408072	0.650733	-0.164517	-0.100066	0.564226	-0.275628	-0.373508	-0.269194	0.798434	0.427523	0.68754	-0.0983483	0.374518	0.386256	0.448628	0.172709	-0.641803	-0.374944	-0.0526016	-0.29447	0.573006
Cysteine-S-sulfate	-0.312252	-0.013035	-0.128286	0.213055	0.268049	-0.26051	0.0213596	0.202384	0.0592513	0.405697	-0.186736	0.288608	-0.291173	0.0187466	0.323639	1	0.313483	-0.335479	-0.164415	0.311107	0.506459	0.311679	-0.0389047	-0.179736	0.339186	0.360739	-0.232533	-0.335886	0.155604	-0.12643	-0.0112991	0.0248118	0.229921	0.246836	0.300577	-0.287812	0.207259	0.02897	0.211462	0.404684	-0.196693	-0.0301302	-0.259371	-0.0527374	0.269137
D-Malic acid	0.122623	-0.278336	-0.248752	0.454489	0.455121	-0.0978751	0.551108	0.481648	0.430586	0.508104	-0.184825	0.681589	-0.127213	0.255664	0.659161	0.313483	1	0.0748642	-0.224401	0.522562	0.589075	0.177321	-0.206729	0.141597	0.471605	0.456764	0.0387609	0.0613644	0.250325	-0.205501	-0.113013	-0.193023	0.607859	0.374061	0.550911	0.000505149	0.388574	0.206366	0.326254	0.115915	-0.432035	-0.138212	0.111132	-0.00124695	0.595626
D-Glucose	0.992299	-0.0500559	-0.0285964	-0.162332	-0.149785	0.70685	0.184265	-0.104112	0.679346	-0.0839609	0.310156	-0.0220184	0.397396	-0.200744	-0.0879883	-0.335479	0.0748642	1	0.0177516	-0.122388	-0.185802	-0.412584	-0.0361518	0.509126	-0.104088	-0.0471675	0.687872	0.926536	-0.198677	-0.0951981	0.0365961	0.0950754	0.0795925	-0.171376	-0.0694861	0.850377	0.0386033	0.105709	-0.0161932	-0.506989	-0.0388085	-0.0291112	0.763408	0.0414999	-0.0601198
Citrulline	0.00376043	0.206462	0.248957	-0.309537	-0.400171	0.178611	-0.173149	-0.283718	-0.218053	-0.222987	0.0605696	-0.366823	0.242559	0.00988748	-0.429823	-0.164415	-0.224401	0.0177516	1	-0.293899	-0.399667	-0.292889	0.113893	0.160894	-0.239274	-0.215592	-0.0533516	0.0296159	-0.321955	0.271584	0.130643	0.0407416	-0.39297	-0.234669	-0.163991	-0.0265557	-0.262066	-0.259885	-0.32284	0.00341774	0.296647	0.184454	-0.0557905	0.0296547	-0.345677
5Z-Dodecenoic acid	-0.0517163	-0.173486	-0.252946	0.795668	0.810452	-0.131446	0.489433	0.789228	0.270043	0.715287	-0.315534	0.616392	-0.254138	0.239209	0.503748	0.311107	0.522562	-0.122388	-0.293899	1	0.506032	0.264263	-0.145119	-0.0376485	0.945386	0.382406	0.0312144	-0.126111	0.296215	-0.188584	0.0545708	-0.153043	0.492817	0.617121	0.423473	0.00260392	0.271728	0.0422863	0.349665	-0.0311266	-0.221064	0.00807337	0.103859	-0.0786435	0.921582
Gallic acid	-0.154302	-0.432998	-0.333364	0.463846	0.483798	-0.342988	0.525784	0.506472	0.456734	0.445402	-0.48284	0.622186	-0.478329	0.382444	0.79331	0.506459	0.589075	-0.185802	-0.399667	0.506032	1	0.360505	-0.437067	-0.251659	0.476863	0.452281	-0.143484	-0.189944	0.483343	-0.316134	-0.336611	-0.454982	0.748713	0.43847	0.482249	-0.172135	0.398131	0.41109	0.370132	0.184289	-0.605324	-0.313146	-0.157944	-0.235204	0.529429
Phthalic acid	-0.389168	-0.00432743	-0.163362	0.186598	0.215901	-0.387849	0.100746	0.20064	-0.121264	0.18532	-0.236308	0.206199	-0.209961	0.161023	0.262001	0.311679	0.177321	-0.412584	-0.292889	0.264263	0.360505	1	0.0269652	-0.340835	0.21946	0.134782	-0.299582	-0.345179	0.13271	0.25625	0.0266988	-0.0164866	0.216596	0.238996	0.0904029	-0.420023	0.263153	0.127474	0.240493	0.188118	0.0290105	-0.00865725	-0.312041	-0.0542548	0.260294
Sedoheptulose	-0.0422695	0.940081	-0.049065	-0.213611	-0.221717	0.16193	-0.492576	-0.28155	-0.3987	-0.170099	0.302676	-0.348461	0.654943	-0.40452	-0.443081	-0.0389047	-0.206729	-0.0361518	0.113893	-0.145119	-0.437067	0.0269652	1	0.363413	-0.19685	-0.219458	0.198094	0.0643248	-0.48259	0.4086	0.547016	0.496775	-0.581404	-0.0262096	-0.19383	-0.135935	-0.187429	-0.193435	-0.371792	0.202755	0.817665	0.403973	-0.0927657	0.769752	-0.159423
myo-Inositol	0.51192	0.277745	-0.12424	-0.156767	-0.201851	0.531935	-0.0542676	-0.197267	0.199657	-0.0701091	0.413461	0.0251126	0.563378	-0.345226	-0.0387913	-0.179736	0.141597	0.509126	0.160894	-0.0376485	-0.251659	-0.340835	0.363413	1	-0.108187	0.18661	0.418097	0.526846	-0.155319	0.0603249	0.208593	0.489802	-0.0400078	-0.0515065	0.140712	0.368893	0.077478	-0.0457303	-0.178532	-0.0257398	0.179724	0.110587	0.389107	0.320074	-0.0280723
Myristoleic acid	-0.0348774	-0.211972	-0.241094	0.743851	0.751264	-0.145571	0.428402	0.759655	0.309782	0.789579	-0.343287	0.549674	-0.318775	0.187689	0.408072	0.339186	0.471605	-0.104088	-0.239274	0.945386	0.476863	0.21946	-0.19685	-0.108187	1	0.292649	0.0337372	-0.120998	0.30213	-0.17436	0.0436812	-0.183061	0.469915	0.532089	0.361702	0.0310694	0.202096	0.0207057	0.353404	-0.00591175	-0.225881	0.0117711	0.0821322	-0.144669	0.816782
Citraconic acid	-0.0146142	-0.29037	-0.259062	0.306226	0.368603	-0.108186	0.548213	0.270997	0.271287	0.250031	-0.120497	0.685804	-0.0800907	0.195501	0.650733	0.360739	0.456764	-0.0471675	-0.215592	0.382406	0.452281	0.134782	-0.219458	0.18661	0.292649	1	-0.0375831	-0.0491919	0.36699	-0.223959	-0.207738	0.0268748	0.597778	0.334702	0.788122	-0.0163746	0.229289	0.320211	0.239566	0.125925	-0.388487	-0.206257	0.0205654	-0.150054	0.442633
L-Gulose	0.677307	0.243157	-0.0914524	-0.0914397	0.0234211	0.550694	0.102415	-0.0700368	0.577864	0.0894408	0.0736007	-0.0234015	0.332567	-0.11377	-0.164517	-0.232533	0.0387609	0.687872	-0.0533516	0.0312144	-0.143484	-0.299582	0.198094	0.418097	0.0337372	-0.0375831	1	0.593745	-0.202146	-0.129751	0.0742836	0.106795	-0.0133226	-0.012064	-0.136586	0.747491	-0.0725759	-0.00150906	-0.064231	-0.388358	0.0822893	0.0993958	0.655582	0.265249	0.0313333
Pyruvic acid	0.915497	0.0680381	-0.0096349	-0.136222	-0.170811	0.677455	0.107901	-0.0998873	0.551095	-0.147544	0.298899	-0.0645773	0.446758	-0.196454	-0.100066	-0.335886	0.0613644	0.926536	0.0296159	-0.126111	-0.189944	-0.345179	0.0643248	0.526846	-0.120998	-0.0491919	0.593745	1	-0.273968	-0.0497626	0.112619	0.156826	0.00317676	-0.190086	-0.0368848	0.713093	0.00972051	0.120334	-0.0326676	-0.438439	0.0708484	0.00655592	0.620024	0.090513	-0.0742086
N-Acetyl-L-aspartic acid	-0.188787	-0.561835	-0.251558	0.374234	0.250106	-0.337661	0.330383	0.403662	0.198661	0.341409	-0.326072	0.435902	-0.408469	0.167767	0.564226	0.155604	0.250325	-0.198677	-0.321955	0.296215	0.483343	0.13271	-0.48259	-0.155319	0.30213	0.36699	-0.202146	-0.273968	1	-0.219786	-0.428577	-0.239816	0.680336	0.138681	0.310384	-0.11363	0.153188	0.254159	0.492197	0.139381	-0.652642	-0.382138	-0.120202	-0.392966	0.303749
Glycocholic acid	-0.100377	0.368461	-0.0345705	-0.205868	-0.274876	0.0793892	-0.277021	-0.25141	-0.243854	-0.20493	0.330471	-0.304689	0.241492	-0.231116	-0.275628	-0.12643	-0.205501	-0.0951981	0.271584	-0.188584	-0.316134	0.25625	0.4086	0.0603249	-0.17436	-0.223959	-0.129751	-0.0497626	-0.219786	1	0.240212	0.217297	-0.321289	-0.11171	-0.158544	-0.0703187	-0.17024	-0.251354	-0.299594	0.237396	0.561415	0.201141	-0.0565008	0.216468	-0.208913
Malaoxon	0.0605416	0.485405	-0.0895023	0.0744806	0.00325808	0.187236	-0.241182	-0.004148	-0.252115	-0.0124597	0.236387	-0.142071	0.385956	-0.143854	-0.373508	-0.0112991	-0.113013	0.0365961	0.130643	0.0545708	-0.336611	0.0266988	0.547016	0.208593	0.0436812	-0.207738	0.0742836	0.112619	-0.428577	0.240212	1	0.40739	-0.505612	0.0427203	-0.137905	-0.000171359	-0.105601	-0.367481	-0.121455	0.0583461	0.591033	0.870386	0.035276	0.371796	0.0716294
N-Acetylhistidine	0.0981004	0.492853	0.0700195	-0.260891	-0.20998	0.358852	-0.269466	-0.215924	-0.225697	-0.18657	0.450657	-0.0863723	0.468606	-0.424597	-0.269194	0.0248118	-0.193023	0.0950754	0.0407416	-0.153043	-0.454982	-0.0164866	0.496775	0.489802	-0.183061	0.0268748	0.106795	0.156826	-0.239816	0.217297	0.40739	1	-0.243126	-0.107463	0.0357933	0.0477179	-0.0932999	-0.170736	-0.122109	0.182199	0.468419	0.301117	0.0616277	0.313356	-0.137432
Glutamylthreonine	0.119868	-0.628599	-0.270708	0.422848	0.414628	-0.138565	0.731297	0.5262	0.613958	0.405941	-0.304808	0.763692	-0.372098	0.28919	0.798434	0.229921	0.607859	0.0795925	-0.39297	0.492817	0.748713	0.216596	-0.581404	-0.0400078	0.469915	0.597778	-0.0133226	0.00317676	0.680336	-0.321289	-0.505612	-0.243126	1	0.384794	0.558399	0.10864	0.386519	0.41082	0.483738	0.0315394	-0.741741	-0.497586	0.0963512	-0.374375	0.538093
Hexylresorcinol	-0.118111	-0.0534025	-0.26063	0.524596	0.480471	-0.0813773	0.42785	0.454568	0.193424	0.261028	-0.108457	0.455648	-0.0791533	0.397503	0.427523	0.246836	0.374061	-0.171376	-0.234669	0.617121	0.43847	0.238996	-0.0262096	-0.0515065	0.532089	0.334702	-0.012064	-0.190086	0.138681	-0.11171	0.0427203	-0.107463	0.384794	1	0.316039	-0.0591036	0.192785	0.0805068	0.112511	0.0579446	-0.184571	0.0241795	0.0432421	0.0522174	0.650331
trans-Aconitic acid	-0.0321137	-0.258035	-0.197027	0.331024	0.447113	-0.19048	0.447809	0.436925	0.229919	0.354887	-0.111618	0.678448	-0.155228	0.138808	0.68754	0.300577	0.550911	-0.0694861	-0.163991	0.423473	0.482249	0.0904029	-0.19383	0.140712	0.361702	0.788122	-0.136586	-0.0368848	0.310384	-0.158544	-0.137905	0.0357933	0.558399	0.316039	1	-0.0686337	0.232001	0.234027	0.117913	0.212616	-0.347988	-0.184964	-0.0346801	-0.0958195	0.478266
Sorbitol	0.857893	-0.132199	-0.0640304	-0.0822774	-0.0155342	0.683767	0.230711	-0.0359364	0.746074	-0.0150579	0.249148	0.040505	0.191742	-0.159674	-0.0983483	-0.287812	0.000505149	0.850377	-0.0265557	0.00260392	-0.172135	-0.420023	-0.135935	0.368893	0.0310694	-0.0163746	0.747491	0.713093	-0.11363	-0.0703187	-0.000171359	0.0477179	0.10864	-0.0591036	-0.0686337	1	0.0160318	-0.0443928	0.0357204	-0.475458	-0.0716316	-0.0544035	0.873971	-0.0687877	0.0338085
Gingerol	0.0788508	-0.211873	-0.0513242	0.182205	0.232359	-0.0999804	0.254314	0.170964	0.301839	0.0830713	0.0685772	0.417953	-0.168122	0.0182027	0.374518	0.207259	0.388574	0.0386033	-0.262066	0.271728	0.398131	0.263153	-0.187429	0.077478	0.202096	0.229289	-0.0725759	0.00972051	0.153188	-0.17024	-0.105601	-0.0932999	0.386519	0.192785	0.232001	0.0160318	1	0.0218383	0.10741	0.00295619	-0.278875	-0.197322	0.113176	-0.0768174	0.245391
1-deoxy-1-(N6-lysino)-D-fructose	0.0865218	-0.166621	-0.148487	0.119401	0.0684017	-0.0576126	0.298721	0.103553	0.299126	-0.0115555	-0.239614	0.181837	0.0122979	0.0364735	0.386256	0.02897	0.206366	0.105709	-0.259885	0.0422863	0.41109	0.127474	-0.193435	-0.0457303	0.0207057	0.320211	-0.00150906	0.120334	0.254159	-0.251354	-0.367481	-0.170736	0.41082	0.0805068	0.234027	-0.0443928	0.0218383	1	0.253539	-0.126216	-0.320674	-0.340082	-0.0305802	-0.0256764	0.0908273
L-Aspartic acid	0.0076281	-0.421931	-0.286465	0.379141	0.290651	-0.207368	0.263798	0.352532	0.262006	0.331424	-0.299598	0.342371	-0.185321	0.138401	0.448628	0.211462	0.326254	-0.0161932	-0.32284	0.349665	0.370132	0.240493	-0.371792	-0.178532	0.353404	0.239566	-0.064231	-0.0326676	0.492197	-0.299594	-0.121455	-0.122109	0.483738	0.112511	0.117913	0.0357204	0.10741	0.253539	1	0.032305	-0.464072	-0.13515	-0.0132278	-0.355015	0.361447
Ascorbic acid	-0.511379	0.146243	-0.132958	-0.00320459	-0.0270015	-0.264975	-0.271251	-0.0686589	-0.295469	0.055705	-0.00546756	0.0143432	-0.0904531	-0.191322	0.172709	0.404684	0.115915	-0.506989	0.00341774	-0.0311266	0.184289	0.188118	0.202755	-0.0257398	-0.00591175	0.125925	-0.388358	-0.438439	0.139381	0.237396	0.0583461	0.182199	0.0315394	0.0579446	0.212616	-0.475458	0.00295619	-0.126216	0.032305	1	0.031319	0.0364647	-0.472235	0.14127	-0.0750135
2-Ketohexanoic acid	-0.0507947	0.816676	0.102001	-0.255457	-0.271031	0.237064	-0.503963	-0.309671	-0.465725	-0.306361	0.34149	-0.490493	0.533725	-0.389242	-0.641803	-0.196693	-0.432035	-0.0388085	0.296647	-0.221064	-0.605324	0.0290105	0.817665	0.179724	-0.225881	-0.388487	0.0822893	0.0708484	-0.652642	0.561415	0.591033	0.468419	-0.741741	-0.184571	-0.347988	-0.0716316	-0.278875	-0.320674	-0.464072	0.031319	1	0.442014	-0.0595464	0.51008	-0.253809
DL-Homocystine	-0.0214061	0.387311	-0.0588	0.0564728	-0.0157374	0.140034	-0.19944	-0.0176345	-0.285968	0.0289545	0.170021	-0.194571	0.287854	-0.0197552	-0.374944	-0.0301302	-0.138212	-0.0291112	0.184454	0.00807337	-0.313146	-0.00865725	0.403973	0.110587	0.0117711	-0.206257	0.0993958	0.00655592	-0.382138	0.201141	0.870386	0.301117	-0.497586	0.0241795	-0.184964	-0.0544035	-0.197322	-0.340082	-0.13515	0.0364647	0.442014	1	-0.0024544	0.33025	0.0245334
Ethyl glucuronide	0.771127	-0.0998083	-0.0973726	-0.00797612	0.0411364	0.648885	0.243646	0.0318162	0.665887	0.0398085	0.230381	0.121301	0.195122	-0.131976	-0.0526016	-0.259371	0.111132	0.763408	-0.0557905	0.103859	-0.157944	-0.312041	-0.0927657	0.389107	0.0821322	0.0205654	0.655582	0.620024	-0.120202	-0.0565008	0.035276	0.0616277	0.0963512	0.0432421	-0.0346801	0.873971	0.113176	-0.0305802	-0.0132278	-0.472235	-0.0595464	-0.0024544	1	-0.0122847	0.161297
2-Furoic acid	0.028501	0.740695	-0.214715	-0.198987	-0.139658	0.0890738	-0.258546	-0.240622	-0.191326	-0.162244	0.148782	-0.192424	0.598497	-0.229428	-0.29447	-0.0527374	-0.00124695	0.0414999	0.0296547	-0.0786435	-0.235204	-0.0542548	0.769752	0.320074	-0.144669	-0.150054	0.265249	0.090513	-0.392966	0.216468	0.371796	0.313356	-0.374375	0.0522174	-0.0958195	-0.0687877	-0.0768174	-0.0256764	-0.355015	0.14127	0.51008	0.33025	-0.0122847	1	-0.101495
12-Hydroxydodecanoic acid	0.00702824	-0.211454	-0.298072	0.840345	0.808645	-0.0900173	0.567157	0.815857	0.296032	0.633485	-0.334986	0.691355	-0.196705	0.275246	0.573006	0.269137	0.595626	-0.0601198	-0.345677	0.921582	0.529429	0.260294	-0.159423	-0.0280723	0.816782	0.442633	0.0313333	-0.0742086	0.303749	-0.208913	0.0716294	-0.137432	0.538093	0.650331	0.478266	0.0338085	0.245391	0.0908273	0.361447	-0.0750135	-0.253809	0.0245334	0.161297	-0.101495	1

## Sheet: NEG-pvalue matrix 
name	Glyceraldehyde	Malonic acid	Caprylic acid	Alpha-Linolenic acid	Eicosadienoic acid	Taurine	Uric acid	Linoleic acid	Glycylproline	15-Methylpalmitate	L-Glutamic acid	Citric acid	D-2,3-Dihydroxypropanoic acid	Creatinine	Malic acid	Cysteine-S-sulfate	D-Malic acid	D-Glucose	Citrulline	5Z-Dodecenoic acid	Gallic acid	Phthalic acid	Sedoheptulose	myo-Inositol	Myristoleic acid	Citraconic acid	L-Gulose	Pyruvic acid	N-Acetyl-L-aspartic acid	Glycocholic acid	Malaoxon	N-Acetylhistidine	Glutamylthreonine	Hexylresorcinol	trans-Aconitic acid	Sorbitol	Gingerol	1-deoxy-1-(N6-lysino)-D-fructose	L-Aspartic acid	Ascorbic acid	2-Ketohexanoic acid	DL-Homocystine	Ethyl glucuronide	2-Furoic acid	12-Hydroxydodecanoic acid
Glyceraldehyde	0	0.64187	0.71168	0.3583	0.50677	0	0.08377	0.66007	0	0.80183	0.01956	0.75378	0.00256	0.16159	0.65475	0.01515	0.35062	0	0.97725	0.69474	0.23914	0.00212	0.74846	3e-05	0.79135	0.91175	0	0	0.14857	0.44541	0.64587	0.45585	0.36163	0.36876	0.80755	0	0.54927	0.51097	0.95387	3e-05	0.69992	0.87104	0	0.82886	0.9575
Malonic acid	0.64187	0	0.69746	0.04672	0.06077	0.05527	3e-05	0.0181	0.00206	0.1171	0.08468	0.00081	0	0.00597	3e-05	0.92126	0.03129	0.70408	0.11349	0.18496	0.00055	0.97382	0	0.03166	0.10397	0.02441	0.0612	0.60548	0	0.00377	8e-05	6e-05	0	0.6853	0.04653	0.31398	0.10413	0.20323	0.00079	0.26486	0	0.00223	0.448	0	0.10483
Caprylic acid	0.71168	0.69746	0	0.10833	0.0516	0.55456	0.08761	0.14641	0.04074	0.08503	0.03795	0.05996	0.84204	0.60385	0.00618	0.32865	0.0553	0.82829	0.05509	0.05118	0.00925	0.21233	0.70968	0.34426	0.0635	0.04564	0.48709	0.94176	0.05252	0.79315	0.49646	0.59499	0.03644	0.0443	0.13133	0.62694	0.69694	0.25752	0.02649	0.31119	0.43804	0.6554	0.45922	0.09946	0.02071
Alpha-Linolenic acid	0.3583	0.04672	0.10833	0	0	0.25216	0.00023	0	0.24038	0	0.00111	0.00038	0.05754	0.05785	0.00026	0.10217	0.00026	0.21527	0.0161	0	0.00019	0.15342	0.10126	0.23163	0	0.01733	0.48715	0.29935	0.00322	0.11455	0.57168	0.04408	0.00076	2e-05	0.00978	0.53199	0.16351	0.36352	0.00281	0.98061	0.04884	0.66823	0.95177	0.12746	0
Eicosadienoic acid	0.50677	0.06077	0.0516	0	0	0.18647	0.00048	0	0.08268	0	0.00609	1e-05	0.01016	0.11757	2e-05	0.03839	0.00026	0.25334	0.00153	0	9e-05	0.09756	0.08865	0.12196	0	0.00376	0.85902	0.19194	0.05394	0.03354	0.98029	0.10733	0.00099	0.0001	0.00034	0.90622	0.07401	0.60355	0.02427	0.83774	0.0362	0.905	0.75499	0.28721	0
Taurine	0	0.05527	0.55456	0.25216	0.18647	0	0.79663	0.35507	0.00234	0.14993	0.0034	0.11455	0.0003	0.04855	0.058	0.0444	0.45689	0	0.17212	0.31677	0.0073	0.0022	0.21642	1e-05	0.26709	0.41062	1e-05	0	0.00833	0.54653	0.15199	0.00487	0.29104	0.5365	0.1449	0	0.44722	0.66194	0.11188	0.04075	0.06819	0.2859	0	0.49854	0.49398
Uric acid	0.08377	3e-05	0.08761	0.00023	0.00048	0.79663	0	0.00012	0	0.06795	0.06096	0	0.14634	0	0	0.87131	1e-05	0.15872	0.18583	7e-05	2e-05	0.44373	6e-05	0.68047	0.00064	1e-05	0.43618	0.41187	0.00993	0.03213	0.0634	0.03734	0	0.00065	0.00033	0.07615	0.0499	0.02043	0.04169	0.03605	4e-05	0.12657	0.06066	0.04608	0
Linoleic acid	0.66007	0.0181	0.14641	0	0	0.35507	0.00012	0	0.05465	0	0.00199	0	0.01177	0.22883	2e-05	0.12096	0.0001	0.42857	0.02804	0	4e-05	0.12426	0.02931	0.13085	0	0.03623	0.5949	0.44764	0.00138	0.05266	0.97491	0.09753	2e-05	0.00026	0.00048	0.78516	0.19153	0.43107	0.00574	0.60219	0.01605	0.89361	0.8093	0.06403	0
Glycylproline	0	0.00206	0.04074	0.24038	0.08268	0.00234	0	0.05465	0	0.03635	0.52616	0.00031	0.52178	0.50281	0.00172	0.65293	0.00059	0	0.09419	0.03692	0.00024	0.35603	0.0016	0.12615	0.01601	0.03602	0	1e-05	0.12809	0.06043	0.05198	0.08293	0	0.13867	0.07719	0	0.01909	0.02025	0.04315	0.02191	0.00018	0.02676	0	0.14309	0.02164
15-Methylpalmitate	0.80183	0.1171	0.08503	0	0	0.14993	0.06795	0	0.03635	0	0.00134	0.00051	0.01305	0.71638	0.00374	0.0013	3e-05	0.5236	0.08679	0	0.00036	0.15631	0.19382	0.59452	0	0.05401	0.49676	0.26059	0.00759	0.11625	0.92472	0.15348	0.00129	0.04396	0.0054	0.90909	0.52803	0.93017	0.00969	0.67248	0.01728	0.82618	0.76266	0.21552	0
L-Glutamic acid	0.01956	0.08468	0.03795	0.00111	0.00609	0.0034	0.06096	0.00199	0.52616	0.00134	0	0.09188	0.0004	0.00125	0.05412	0.15311	0.15744	0.01588	0.64572	0.01406	9e-05	0.0691	0.01874	0.00103	0.00725	0.3591	0.57625	0.02035	0.01101	0.00991	0.069	0.0003	0.01788	0.40945	0.39585	0.0549	0.60262	0.06519	0.02004	0.96693	0.00758	0.19403	0.07658	0.25656	0.00889
Citric acid	0.75378	0.00081	0.05996	0.00038	1e-05	0.11455	0	0	0.00031	0.00051	0.09188	0	0.06459	0.01638	0	0.02533	0	0.86738	0.00394	0	0	0.11396	0.00636	0.84895	1e-05	0	0.85913	0.62399	0.0005	0.01793	0.27888	0.5117	0	0.00025	0	0.75863	0.00089	0.16438	0.00741	0.91338	7e-05	0.1363	0.35588	0.14076	0
D-2,3-Dihydroxypropanoic acid	0.00256	0	0.84204	0.05754	0.01016	0.0003	0.14634	0.01177	0.52178	0.01305	0.0004	0.06459	0	0.02466	0.02213	0.024	0.33274	0.00167	0.06186	0.05006	0.00011	0.10737	0	0	0.01305	0.54298	0.00943	0.00035	0.0012	0.06305	0.00232	0.00016	0.00342	0.54773	0.2363	0.1422	0.19913	0.9257	0.15631	0.49188	1e-05	0.02573	0.13517	0	0.13197
Creatinine	0.16159	0.00597	0.60385	0.05785	0.11757	0.04855	0	0.22883	0.50281	0.71638	0.00125	0.01638	0.02466	0	0.01068	0.88695	0.04865	0.12406	0.94023	0.06566	0.00256	0.21904	0.00135	0.0069	0.15099	0.1344	0.38674	0.13247	0.20009	0.07562	0.27283	0.00072	0.02502	0.00166	0.29019	0.22298	0.89021	0.78203	0.29162	0.14309	0.00211	0.88091	0.31481	0.07784	0.0333
Malic acid	0.65475	3e-05	0.00618	0.00026	2e-05	0.058	0	2e-05	0.00172	0.00374	0.05412	0	0.02213	0.01068	0	0.01165	0	0.5038	0.00061	4e-05	0	0.04315	0.00039	0.76855	0.00121	0	0.20907	0.44683	0	0.03304	0.00329	0.03754	0	0.00066	0	0.45471	0.0032	0.0023	0.00032	0.18697	0	0.00316	0.68978	0.02238	0
Cysteine-S-sulfate	0.01515	0.92126	0.32865	0.10217	0.03839	0.0444	0.87131	0.12096	0.65293	0.0013	0.15311	0.02533	0.024	0.88695	0.01165	0	0.01473	0.00878	0.20936	0.01554	4e-05	0.01534	0.7679	0.16939	0.00802	0.00463	0.07379	0.0087	0.23515	0.33575	0.93172	0.85074	0.07719	0.05726	0.01962	0.02575	0.11207	0.82608	0.10482	0.00134	0.13199	0.81923	0.04537	0.68902	0.03758
D-Malic acid	0.35062	0.03129	0.0553	0.00026	0.00026	0.45689	1e-05	0.0001	0.00059	3e-05	0.15744	0	0.33274	0.04865	0	0.01473	0	0.5697	0.08476	2e-05	0	0.17529	0.11301	0.2805	0.00014	0.00024	0.76873	0.64138	0.05372	0.11521	0.38993	0.13951	0	0.00324	1e-05	0.99694	0.00215	0.11366	0.01096	0.37779	0.00057	0.29228	0.39792	0.99246	0
D-Glucose	0	0.70408	0.82829	0.21527	0.25334	0	0.15872	0.42857	0	0.5236	0.01588	0.86738	0.00167	0.12406	0.5038	0.00878	0.5697	0	0.89291	0.35155	0.15522	0.00105	0.78391	3e-05	0.42868	0.72044	0	0	0.12806	0.46935	0.78132	0.46993	0.5455	0.19045	0.59781	0	0.76965	0.42148	0.90226	4e-05	0.76845	0.82525	0	0.75289	0.64817
Citrulline	0.97725	0.11349	0.05509	0.0161	0.00153	0.17212	0.18583	0.02804	0.09419	0.08679	0.64572	0.00394	0.06186	0.94023	0.00061	0.20936	0.08476	0.89291	0	0.02265	0.00156	0.02314	0.38623	0.21942	0.06558	0.09805	0.68558	0.82227	0.01212	0.03581	0.31977	0.75727	0.0019	0.07111	0.21056	0.84038	0.0431	0.04493	0.01187	0.97932	0.02136	0.15829	0.67201	0.82204	0.00683
5Z-Dodecenoic acid	0.69474	0.18496	0.05118	0	0	0.31677	7e-05	0	0.03692	0	0.01406	0	0.05006	0.06566	4e-05	0.01554	2e-05	0.35155	0.02265	0	4e-05	0.04132	0.26859	0.77519	0	0.00257	0.81284	0.33698	0.02156	0.14902	0.67879	0.24304	6e-05	0	0.00075	0.98425	0.03571	0.74836	0.00617	0.81336	0.08962	0.95118	0.4297	0.55032	0
Gallic acid	0.23914	0.00055	0.00925	0.00019	9e-05	0.0073	2e-05	4e-05	0.00024	0.00036	9e-05	0	0.00011	0.00256	0	4e-05	0	0.15522	0.00156	4e-05	0	0.00466	0.00048	0.05242	0.00012	0.00029	0.27408	0.14605	9e-05	0.01387	0.00854	0.00026	0	0.00046	0.0001	0.18846	0.00163	0.0011	0.0036	0.15867	0	0.01484	0.2281	0.07045	1e-05
Phthalic acid	0.00212	0.97382	0.21233	0.15342	0.09756	0.0022	0.44373	0.12426	0.35603	0.15631	0.0691	0.11396	0.10737	0.21904	0.04315	0.01534	0.17529	0.00105	0.02314	0.04132	0.00466	0	0.83795	0.0077	0.09203	0.30454	0.02005	0.00691	0.3121	0.04812	0.83953	0.9005	0.09646	0.06591	0.49212	0.00083	0.04221	0.33174	0.06418	0.15004	0.82585	0.94766	0.01522	0.68055	0.04458
Sedoheptulose	0.74846	0	0.70968	0.10126	0.08865	0.21642	6e-05	0.02931	0.0016	0.19382	0.01874	0.00636	0	0.00135	0.00039	0.7679	0.11301	0.78391	0.38623	0.26859	0.00048	0.83795	0	0.00432	0.13168	0.09204	0.12921	0.62535	9e-05	0.00119	1e-05	5e-05	0	0.84243	0.13783	0.30038	0.15157	0.13865	0.00345	0.12026	0	0.00137	0.48083	0	0.22372
myo-Inositol	3e-05	0.03166	0.34426	0.23163	0.12196	1e-05	0.68047	0.13085	0.12615	0.59452	0.00103	0.84895	0	0.0069	0.76855	0.16939	0.2805	3e-05	0.21942	0.77519	0.05242	0.0077	0.00432	0	0.41062	0.1534	0.00089	2e-05	0.23602	0.64705	0.10973	7e-05	0.76151	0.69592	0.28355	0.00373	0.55626	0.72863	0.17232	0.84522	0.16942	0.40025	0.00212	0.01266	0.83139
Myristoleic acid	0.79135	0.10397	0.0635	0	0	0.26709	0.00064	0	0.01601	0	0.00725	1e-05	0.01305	0.15099	0.00121	0.00802	0.00014	0.42868	0.06558	0	0.00012	0.09203	0.13168	0.41062	0	0.02326	0.79803	0.35709	0.01897	0.18273	0.74035	0.16151	0.00015	1e-05	0.00452	0.8137	0.1215	0.87522	0.00561	0.96424	0.08268	0.92887	0.53272	0.2701	0
Citraconic acid	0.91175	0.02441	0.04564	0.01733	0.00376	0.41062	1e-05	0.03623	0.03602	0.05401	0.3591	0	0.54298	0.1344	0	0.00463	0.00024	0.72044	0.09805	0.00257	0.00029	0.30454	0.09204	0.1534	0.02326	0	0.77557	0.70896	0.00392	0.08539	0.11123	0.83849	0	0.00895	0	0.90117	0.07803	0.01262	0.06524	0.3377	0.00216	0.11385	0.87606	0.25248	0.0004
L-Gulose	0	0.0612	0.48709	0.48715	0.85902	1e-05	0.43618	0.5949	0	0.49676	0.57625	0.85913	0.00943	0.38674	0.20907	0.07379	0.76873	0	0.68558	0.81284	0.27408	0.02005	0.12921	0.00089	0.79803	0.77557	0	0	0.1214	0.32311	0.5727	0.4167	0.91953	0.92711	0.29805	0	0.58158	0.99087	0.62586	0.00217	0.53193	0.44989	0	0.04054	0.81215
Pyruvic acid	0	0.60548	0.94176	0.29935	0.19194	0	0.41187	0.44764	1e-05	0.26059	0.02035	0.62399	0.00035	0.13247	0.44683	0.0087	0.64138	0	0.82227	0.33698	0.14605	0.00691	0.62535	2e-05	0.35709	0.70896	0	0	0.03416	0.70574	0.3916	0.23145	0.98078	0.14575	0.77964	0	0.94124	0.35976	0.8043	0.00046	0.59063	0.96035	0	0.49159	0.57309
N-Acetyl-L-aspartic acid	0.14857	0	0.05252	0.00322	0.05394	0.00833	0.00993	0.00138	0.12809	0.00759	0.01101	0.0005	0.0012	0.20009	0	0.23515	0.05372	0.12806	0.01212	0.02156	9e-05	0.3121	9e-05	0.23602	0.01897	0.00392	0.1214	0.03416	0	0.09154	0.00063	0.06496	0	0.29063	0.0158	0.38733	0.24259	0.05004	6e-05	0.28818	0	0.00259	0.36029	0.0019	0.01831
Glycocholic acid	0.44541	0.00377	0.79315	0.11455	0.03354	0.54653	0.03213	0.05266	0.06043	0.11625	0.00991	0.01793	0.06305	0.07562	0.03304	0.33575	0.11521	0.46935	0.03581	0.14902	0.01387	0.04812	0.00119	0.64705	0.18273	0.08539	0.32311	0.70574	0.09154	0	0.0645	0.09536	0.01231	0.39546	0.22631	0.59342	0.19345	0.05272	0.02004	0.06779	0	0.1233	0.66808	0.09667	0.10917
Malaoxon	0.64587	8e-05	0.49646	0.57168	0.98029	0.15199	0.0634	0.97491	0.05198	0.92472	0.069	0.27888	0.00232	0.27283	0.00329	0.93172	0.38993	0.78132	0.31977	0.67879	0.00854	0.83953	1e-05	0.10973	0.74035	0.11123	0.5727	0.3916	0.00063	0.0645	0	0.00124	4e-05	0.74586	0.29337	0.99896	0.42196	0.00387	0.35527	0.6579	0	0	0.78902	0.00344	0.58653
N-Acetylhistidine	0.45585	6e-05	0.59499	0.04408	0.10733	0.00487	0.03734	0.09753	0.08293	0.15348	0.0003	0.5117	0.00016	0.00072	0.03754	0.85074	0.13951	0.46993	0.75727	0.24304	0.00026	0.9005	5e-05	7e-05	0.16151	0.83849	0.4167	0.23145	0.06496	0.09536	0.00124	0	0.06123	0.41378	0.786	0.71731	0.4783	0.19213	0.35266	0.16353	0.00016	0.01939	0.63995	0.01477	0.29504
Glutamylthreonine	0.36163	0	0.03644	0.00076	0.00099	0.29104	0	2e-05	0	0.00129	0.01788	0	0.00342	0.02502	0	0.07719	0	0.5455	0.0019	6e-05	0	0.09646	0	0.76151	0.00015	0	0.91953	0.98078	0	0.01231	4e-05	0.06123	0	0.0024	0	0.40865	0.00228	0.00111	9e-05	0.81093	0	5e-05	0.46396	0.00321	1e-05
Hexylresorcinol	0.36876	0.6853	0.0443	2e-05	0.0001	0.5365	0.00065	0.00026	0.13867	0.04396	0.40945	0.00025	0.54773	0.00166	0.00066	0.05726	0.00324	0.19045	0.07111	0	0.00046	0.06591	0.84243	0.69592	1e-05	0.00895	0.92711	0.14575	0.29063	0.39546	0.74586	0.41378	0.0024	0	0.0139	0.65374	0.14	0.54088	0.39206	0.66011	0.15802	0.8545	0.74287	0.69193	0
trans-Aconitic acid	0.80755	0.04653	0.13133	0.00978	0.00034	0.1449	0.00033	0.00048	0.07719	0.0054	0.39585	0	0.2363	0.29019	0	0.01962	1e-05	0.59781	0.21056	0.00075	0.0001	0.49212	0.13783	0.28355	0.00452	0	0.29805	0.77964	0.0158	0.22631	0.29337	0.786	0	0.0139	0	0.60232	0.07447	0.07191	0.36957	0.10289	0.00644	0.15712	0.79251	0.46644	0.00011
Sorbitol	0	0.31398	0.62694	0.53199	0.90622	0	0.07615	0.78516	0	0.90909	0.0549	0.75863	0.1422	0.22298	0.45471	0.02575	0.99694	0	0.84038	0.98425	0.18846	0.00083	0.30038	0.00373	0.8137	0.90117	0	0	0.38733	0.59342	0.99896	0.71731	0.40865	0.65374	0.60232	0	0.90323	0.73627	0.78643	0.00012	0.58652	0.67972	0	0.6015	0.79761
Gingerol	0.54927	0.10413	0.69694	0.16351	0.07401	0.44722	0.0499	0.19153	0.01909	0.52803	0.60262	0.00089	0.19913	0.89021	0.0032	0.11207	0.00215	0.76965	0.0431	0.03571	0.00163	0.04221	0.15157	0.55626	0.1215	0.07803	0.58158	0.94124	0.24259	0.19345	0.42196	0.4783	0.00228	0.14	0.07447	0.90323	0	0.86846	0.41401	0.98212	0.03095	0.13074	0.38925	0.55964	0.05878
1-deoxy-1-(N6-lysino)-D-fructose	0.51097	0.20323	0.25752	0.36352	0.60355	0.66194	0.02043	0.43107	0.02025	0.93017	0.06519	0.16438	0.9257	0.78203	0.0023	0.82608	0.11366	0.42148	0.04493	0.74836	0.0011	0.33174	0.13865	0.72863	0.87522	0.01262	0.99087	0.35976	0.05004	0.05272	0.00387	0.19213	0.00111	0.54088	0.07191	0.73627	0.86846	0	0.05062	0.33658	0.01249	0.00785	0.81658	0.8456	0.49008
L-Aspartic acid	0.95387	0.00079	0.02649	0.00281	0.02427	0.11188	0.04169	0.00574	0.04315	0.00969	0.02004	0.00741	0.15631	0.29162	0.00032	0.10482	0.01096	0.90226	0.01187	0.00617	0.0036	0.06418	0.00345	0.17232	0.00561	0.06524	0.62586	0.8043	6e-05	0.02004	0.35527	0.35266	9e-05	0.39206	0.36957	0.78643	0.41401	0.05062	0	0.80643	0.00019	0.30321	0.9201	0.00538	0.00455
Ascorbic acid	3e-05	0.26486	0.31119	0.98061	0.83774	0.04075	0.03605	0.60219	0.02191	0.67248	0.96693	0.91338	0.49188	0.14309	0.18697	0.00134	0.37779	4e-05	0.97932	0.81336	0.15867	0.15004	0.12026	0.84522	0.96424	0.3377	0.00217	0.00046	0.28818	0.06779	0.6579	0.16353	0.81093	0.66011	0.10289	0.00012	0.98212	0.33658	0.80643	0	0.81223	0.78208	0.00014	0.28163	0.56893
2-Ketohexanoic acid	0.69992	0	0.43804	0.04884	0.0362	0.06819	4e-05	0.01605	0.00018	0.01728	0.00758	7e-05	1e-05	0.00211	0	0.13199	0.00057	0.76845	0.02136	0.08962	0	0.82585	0	0.16942	0.08268	0.00216	0.53193	0.59063	0	0	0	0.00016	0	0.15802	0.00644	0.58652	0.03095	0.01249	0.00019	0.81223	0	0.00041	0.65131	3e-05	0.05037
DL-Homocystine	0.87104	0.00223	0.6554	0.66823	0.905	0.2859	0.12657	0.89361	0.02676	0.82618	0.19403	0.1363	0.02573	0.88091	0.00316	0.81923	0.29228	0.82525	0.15829	0.95118	0.01484	0.94766	0.00137	0.40025	0.92887	0.11385	0.44989	0.96035	0.00259	0.1233	0	0.01939	5e-05	0.8545	0.15712	0.67972	0.13074	0.00785	0.30321	0.78208	0.00041	0	0.98515	0.00997	0.85239
Ethyl glucuronide	0	0.448	0.45922	0.95177	0.75499	0	0.06066	0.8093	0	0.76266	0.07658	0.35588	0.13517	0.31481	0.68978	0.04537	0.39792	0	0.67201	0.4297	0.2281	0.01522	0.48083	0.00212	0.53272	0.87606	0	0	0.36029	0.66808	0.78902	0.63995	0.46396	0.74287	0.79251	0	0.38925	0.81658	0.9201	0.00014	0.65131	0.98515	0	0.92578	0.21825
2-Furoic acid	0.82886	0	0.09946	0.12746	0.28721	0.49854	0.04608	0.06403	0.14309	0.21552	0.25656	0.14076	0	0.07784	0.02238	0.68902	0.99246	0.75289	0.82204	0.55032	0.07045	0.68055	0	0.01266	0.2701	0.25248	0.04054	0.49159	0.0019	0.09667	0.00344	0.01477	0.00321	0.69193	0.46644	0.6015	0.55964	0.8456	0.00538	0.28163	3e-05	0.00997	0.92578	0	0.44033
12-Hydroxydodecanoic acid	0.9575	0.10483	0.02071	0	0	0.49398	0	0	0.02164	0	0.00889	0	0.13197	0.0333	0	0.03758	0	0.64817	0.00683	0	1e-05	0.04458	0.22372	0.83139	0	0.0004	0.81215	0.57309	0.01831	0.10917	0.58653	0.29504	1e-05	0	0.00011	0.79761	0.05878	0.49008	0.00455	0.56893	0.05037	0.85239	0.21825	0.44033	0

## Sheet: LIPIDS-correlational matrix
name	DAG(14:0/20:0)	DAG(16:0/16:0)	DAG(16:0/18:0)	FFA(16:1)	FFA(16:2)	FFA(18:1)	FFA(18:2)	FFA(20:2)	FFA(20:3)	FFA(20:4)	FFA(22:4)	FFA(22:5)	FFA(22:6)	LPC(14:0)	LPC(16:0)	LPC(16:1)	LPC(18:0)	LPC(18:1)	LPC(20:0)	LPC(20:1)	LPC(20:2)	LPC(20:3)	LPC(20:4)	LPE(16:0)	LPE(18:0)	LPE(20:0)	LPE(20:1)	PC(14:0/18:1)	PC(14:0/18:3)	PC(16:0/16:0)	PC(18:1/20:2)	PC(18:2/20:1)	PE(P-18:0/16:0)	TAG(42:1)_FA16:0	TAG(48:0)_FA16:0	TAG(50:2)_FA14:0	TAG(52:0)_FA16:0	TAG(52:1)_FA16:0	TAG(52:1)_FA18:0	TAG(52:1)_FA18:1	TAG(52:1)_FA20:0	TAG(52:1)_FA20:1	TAG(52:2)_FA14:0	TAG(52:2)_FA18:1	TAG(52:3)_FA14:0	TAG(54:1)_FA16:0	TAG(54:1)_FA20:0	TAG(55:1)_FA16:0
DAG(14:0/20:0)	1	0.507141	0.532066	-0.122653	-0.0889674	-0.368905	-0.364153	-0.254009	-0.329583	-0.386475	-0.386101	-0.366747	-0.295819	0.295181	0.248692	0.209227	0.310279	0.204	0.176886	0.264103	0.257794	0.126428	0.0185935	0.209281	0.326578	0.130182	0.19766	0.295455	0.478424	0.0327482	0.162419	0.259999	0.149419	0.148398	0.200464	0.262316	0.178044	0.210503	0.214573	0.205084	0.360899	0.22837	0.315883	0.218253	0.314249	0.256336	0.224339	0.511862
DAG(16:0/16:0)	0.507141	1	0.810353	-0.331991	-0.268039	-0.361624	-0.402412	-0.374466	-0.394848	-0.396118	-0.370658	-0.376727	-0.264672	0.342883	0.272208	0.179794	0.27371	0.287021	0.222196	0.197106	0.362072	0.173217	0.0921981	0.267897	0.28628	0.313159	0.252495	0.300405	0.30435	0.339619	0.118256	0.131984	0.359051	0.199902	0.448141	0.376483	0.359682	0.381903	0.396391	0.388122	0.377971	0.368247	0.400866	0.345054	0.360078	0.394966	0.376665	0.408232
DAG(16:0/18:0)	0.532066	0.810353	1	-0.29751	-0.244971	-0.347713	-0.420834	-0.351233	-0.377877	-0.366781	-0.356279	-0.341738	-0.204837	0.472284	0.378929	0.345844	0.330557	0.371881	0.254286	0.319058	0.443232	0.249421	0.209737	0.395381	0.385855	0.270479	0.263521	0.3915	0.410403	0.408915	0.297348	0.212493	0.298923	0.363923	0.360393	0.295345	0.300661	0.313336	0.312096	0.298905	0.264004	0.243995	0.300568	0.315862	0.28702	0.241299	0.219808	0.330245
FFA(16:1)	-0.122653	-0.331991	-0.29751	1	0.891637	0.755026	0.830434	0.819024	0.832292	0.81109	0.767021	0.811041	0.6417	-0.331617	-0.389636	-0.20817	-0.359139	-0.311772	-0.289094	-0.241523	-0.394831	-0.199913	-0.232312	-0.450676	-0.394564	-0.326434	-0.146997	-0.187656	-0.175643	-0.0774585	-0.0201002	0.109074	-0.121854	-0.204596	-0.44992	-0.435428	-0.438194	-0.475754	-0.50041	-0.487564	-0.347069	-0.40573	-0.415347	-0.426614	-0.4324	-0.46043	-0.425821	-0.390005
FFA(16:2)	-0.0889674	-0.268039	-0.244971	0.891637	1	0.74625	0.872813	0.87763	0.893056	0.871121	0.841647	0.882499	0.685341	-0.286351	-0.324413	-0.170459	-0.312326	-0.299208	-0.198493	-0.223002	-0.359482	-0.181138	-0.250009	-0.400233	-0.320144	-0.260896	-0.126388	-0.181399	-0.071404	-0.176518	0.039773	0.179214	-0.144651	-0.158104	-0.49779	-0.412426	-0.488119	-0.537371	-0.547621	-0.534226	-0.338869	-0.473801	-0.386408	-0.448285	-0.378929	-0.484192	-0.441213	-0.429192
FFA(18:1)	-0.368905	-0.361624	-0.347713	0.755026	0.74625	1	0.907143	0.846877	0.815544	0.798768	0.79037	0.780747	0.772779	-0.468478	-0.468296	-0.366622	-0.467874	-0.337317	-0.331457	-0.193388	-0.482743	-0.369964	-0.324414	-0.549775	-0.521701	-0.354403	-0.116003	-0.295531	-0.405627	-0.176094	-0.0717652	0.121168	-0.128967	-0.242376	-0.576276	-0.332818	-0.502952	-0.5104	-0.518128	-0.504807	-0.327439	-0.44232	-0.341817	-0.37533	-0.45846	-0.483541	-0.426967	-0.538552
FFA(18:2)	-0.364153	-0.402412	-0.420834	0.830434	0.872813	0.907143	1	0.920496	0.898904	0.884907	0.863237	0.868459	0.762983	-0.484289	-0.490675	-0.390913	-0.469748	-0.394262	-0.316251	-0.28513	-0.48167	-0.356265	-0.34571	-0.549124	-0.488873	-0.329138	-0.160324	-0.382116	-0.381369	-0.263766	-0.127476	0.133247	-0.191578	-0.217426	-0.564698	-0.413779	-0.519525	-0.572612	-0.574824	-0.558793	-0.328474	-0.516476	-0.403425	-0.495202	-0.49284	-0.467963	-0.391783	-0.526771
FFA(20:2)	-0.254009	-0.374466	-0.351233	0.819024	0.87763	0.846877	0.920496	1	0.945711	0.885322	0.924182	0.891163	0.752689	-0.441532	-0.455329	-0.306	-0.44066	-0.416704	-0.343514	-0.276891	-0.464542	-0.312657	-0.354438	-0.522486	-0.468099	-0.350519	-0.183217	-0.32196	-0.313672	-0.244989	-0.0117792	0.112669	-0.264361	-0.239505	-0.582667	-0.494987	-0.516216	-0.581643	-0.587708	-0.573242	-0.436672	-0.540754	-0.480324	-0.516143	-0.499853	-0.545542	-0.510332	-0.548529
FFA(20:3)	-0.329583	-0.394848	-0.377877	0.832292	0.893056	0.815544	0.898904	0.945711	1	0.93023	0.951689	0.923491	0.728664	-0.368459	-0.376277	-0.157341	-0.370763	-0.337675	-0.283613	-0.28211	-0.40339	-0.129149	-0.241776	-0.467052	-0.413588	-0.317923	-0.2133	-0.248968	-0.244022	-0.212735	0.00109008	0.0281544	-0.261001	-0.220776	-0.531444	-0.48152	-0.495111	-0.557019	-0.570405	-0.557261	-0.4671	-0.511139	-0.487896	-0.514669	-0.433694	-0.54174	-0.504671	-0.567358
FFA(20:4)	-0.386475	-0.396118	-0.366781	0.81109	0.871121	0.798768	0.884907	0.885322	0.93023	1	0.94892	0.961581	0.774888	-0.338952	-0.320103	-0.189729	-0.32875	-0.260415	-0.16226	-0.228217	-0.375176	-0.161894	-0.0829884	-0.387755	-0.343899	-0.232394	-0.129234	-0.206437	-0.226779	-0.0584887	-0.0155584	0.0922576	-0.191222	-0.128995	-0.470938	-0.457655	-0.456083	-0.523636	-0.524858	-0.517456	-0.418629	-0.470547	-0.449949	-0.468432	-0.457719	-0.486576	-0.443277	-0.526659
FFA(22:4)	-0.386101	-0.370658	-0.356279	0.767021	0.841647	0.79037	0.863237	0.924182	0.951689	0.94892	1	0.959165	0.711922	-0.381095	-0.37708	-0.18993	-0.41141	-0.334923	-0.264281	-0.279989	-0.404493	-0.150953	-0.16003	-0.417939	-0.401058	-0.308686	-0.165288	-0.256439	-0.2765	-0.139961	-0.00386107	0.0283178	-0.285633	-0.191391	-0.492022	-0.488972	-0.449019	-0.522094	-0.530531	-0.520426	-0.465292	-0.470559	-0.478013	-0.486854	-0.46007	-0.505181	-0.478485	-0.549429
FFA(22:5)	-0.366747	-0.376727	-0.341738	0.811041	0.882499	0.780747	0.868459	0.891163	0.923491	0.961581	0.959165	1	0.774733	-0.381877	-0.351197	-0.218733	-0.384168	-0.325473	-0.224954	-0.284	-0.415123	-0.168918	-0.156963	-0.398573	-0.362527	-0.29896	-0.166618	-0.245962	-0.256984	-0.0996945	-0.024465	0.0450808	-0.230978	-0.200819	-0.474448	-0.488216	-0.429122	-0.498652	-0.518852	-0.514839	-0.463838	-0.470218	-0.485029	-0.45559	-0.471956	-0.491291	-0.468906	-0.527562
FFA(22:6)	-0.295819	-0.264672	-0.204837	0.6417	0.685341	0.772779	0.762983	0.752689	0.728664	0.774888	0.711922	0.774733	1	-0.327604	-0.394699	-0.369727	-0.357272	-0.299388	-0.243634	-0.192212	-0.42147	-0.371124	-0.21716	-0.441796	-0.426691	-0.242651	-0.0785686	-0.214991	-0.291386	-0.0844659	-0.105374	0.0412742	-0.0990508	-0.196694	-0.449227	-0.303376	-0.37878	-0.427509	-0.42532	-0.421143	-0.317399	-0.408925	-0.334717	-0.323511	-0.427159	-0.414875	-0.371665	-0.450154
LPC(14:0)	0.295181	0.342883	0.472284	-0.331617	-0.286351	-0.468478	-0.484289	-0.441532	-0.368459	-0.338952	-0.381095	-0.381877	-0.327604	1	0.724618	0.786941	0.596745	0.619078	0.421539	0.308554	0.603373	0.603127	0.502037	0.737841	0.641833	0.408109	0.31025	0.827166	0.869835	0.591426	0.423223	-0.0195868	0.425527	0.503698	0.412118	0.435278	0.276051	0.306794	0.337112	0.331438	0.235458	0.350124	0.3672	0.390586	0.506456	0.229186	0.197026	0.378652
LPC(16:0)	0.248692	0.272208	0.378929	-0.389636	-0.324413	-0.468296	-0.490675	-0.455329	-0.376277	-0.320103	-0.37708	-0.351197	-0.394699	0.724618	1	0.770198	0.913176	0.849227	0.77146	0.662367	0.851094	0.779644	0.756141	0.866212	0.920035	0.692426	0.58766	0.593259	0.67282	0.520294	0.440188	0.258598	0.429265	0.283996	0.307254	0.245747	0.309204	0.29547	0.306282	0.305679	0.048345	0.224364	0.191661	0.342576	0.418439	0.211599	0.155252	0.234444
LPC(16:1)	0.209227	0.179794	0.345844	-0.20817	-0.170459	-0.366622	-0.390913	-0.306	-0.157341	-0.189729	-0.18993	-0.218733	-0.369727	0.786941	0.770198	1	0.617886	0.705184	0.464548	0.367607	0.699447	0.836203	0.611142	0.733154	0.673636	0.388315	0.290211	0.658504	0.731564	0.374389	0.563046	0.016431	0.159119	0.320693	0.194896	0.189179	0.150075	0.154854	0.176845	0.169365	-0.0313939	0.171812	0.127804	0.177682	0.411874	0.0406743	-0.0112031	0.140898
LPC(18:0)	0.310279	0.27371	0.330557	-0.359139	-0.312326	-0.467874	-0.469748	-0.44066	-0.370763	-0.32875	-0.41141	-0.384168	-0.357272	0.596745	0.913176	0.617886	1	0.791788	0.80422	0.72624	0.823982	0.680834	0.726389	0.724184	0.896651	0.751249	0.560159	0.471642	0.603322	0.456726	0.373216	0.343156	0.404751	0.162152	0.282648	0.230215	0.324227	0.298383	0.29665	0.308786	0.0834233	0.184449	0.18156	0.284849	0.404476	0.222502	0.176421	0.245881
LPC(18:1)	0.204	0.287021	0.371881	-0.311772	-0.299208	-0.337317	-0.394262	-0.416704	-0.337675	-0.260415	-0.334923	-0.325473	-0.299388	0.619078	0.849227	0.705184	0.791788	1	0.739922	0.711151	0.847581	0.753251	0.794282	0.752076	0.763152	0.706031	0.727337	0.553511	0.530519	0.467595	0.430346	0.382222	0.5095	0.351735	0.294594	0.263887	0.275541	0.273242	0.339623	0.336985	0.150238	0.275258	0.23412	0.328358	0.29867	0.291288	0.2849	0.247932
LPC(20:0)	0.176886	0.222196	0.254286	-0.289094	-0.198493	-0.331457	-0.316251	-0.343514	-0.283613	-0.16226	-0.264281	-0.224954	-0.243634	0.421539	0.77146	0.464548	0.80422	0.739922	1	0.622993	0.746655	0.567059	0.701498	0.697846	0.803089	0.871011	0.576016	0.357449	0.478812	0.38464	0.37753	0.489602	0.377172	0.230386	0.17569	0.11308	0.179203	0.135179	0.153469	0.162822	-0.0228628	0.0976928	0.0932713	0.149199	0.309147	0.1356	0.13469	0.106068
LPC(20:1)	0.264103	0.197106	0.319058	-0.241523	-0.223002	-0.193388	-0.28513	-0.276891	-0.28211	-0.228217	-0.279989	-0.284	-0.192212	0.308554	0.662367	0.367607	0.72624	0.711151	0.622993	1	0.707056	0.454991	0.641527	0.448414	0.592635	0.563016	0.729016	0.195344	0.272707	0.220496	0.287229	0.607714	0.269288	0.14395	0.123687	0.125725	0.142443	0.10892	0.131632	0.146738	0.0427	0.0977095	0.116735	0.180885	0.172854	0.128313	0.125437	0.138231
LPC(20:2)	0.257794	0.362072	0.443232	-0.394831	-0.359482	-0.482743	-0.48167	-0.464542	-0.40339	-0.375176	-0.404493	-0.415123	-0.42147	0.603373	0.851094	0.699447	0.823982	0.847581	0.746655	0.707056	1	0.792111	0.764388	0.78487	0.832366	0.718453	0.626242	0.40817	0.525591	0.379943	0.539645	0.397322	0.319907	0.250815	0.267908	0.261906	0.287199	0.242892	0.271331	0.288027	0.0883273	0.207262	0.219777	0.259985	0.443263	0.221976	0.210574	0.208925
LPC(20:3)	0.126428	0.173217	0.249421	-0.199913	-0.181138	-0.369964	-0.356265	-0.312657	-0.129149	-0.161894	-0.150953	-0.168918	-0.371124	0.603127	0.779644	0.836203	0.680834	0.753251	0.567059	0.454991	0.792111	1	0.733379	0.665678	0.683891	0.479629	0.37078	0.496336	0.547797	0.321025	0.448659	0.116385	0.196421	0.195715	0.204579	0.118015	0.200453	0.145206	0.140743	0.151339	-0.0744646	0.131759	0.0534117	0.111048	0.361411	0.0863038	0.0605928	0.102338
LPC(20:4)	0.0185935	0.0921981	0.209737	-0.232312	-0.250009	-0.324414	-0.34571	-0.354438	-0.241776	-0.0829884	-0.16003	-0.156963	-0.21716	0.502037	0.756141	0.611142	0.726389	0.794282	0.701498	0.641527	0.764388	0.733379	1	0.711772	0.717842	0.620964	0.587505	0.374853	0.397629	0.500117	0.278636	0.221188	0.243462	0.200151	0.274288	0.0975667	0.301617	0.235872	0.260216	0.277636	-0.00975873	0.175732	0.0759481	0.196315	0.211914	0.174756	0.146798	0.128269
LPE(16:0)	0.209281	0.267897	0.395381	-0.450676	-0.400233	-0.549775	-0.549124	-0.522486	-0.467052	-0.387755	-0.417939	-0.398573	-0.441796	0.737841	0.866212	0.733154	0.724184	0.752076	0.697846	0.448414	0.78487	0.665678	0.711772	1	0.894339	0.691007	0.544446	0.577104	0.631419	0.5374	0.456207	0.128649	0.316379	0.385132	0.384673	0.302417	0.40644	0.402321	0.42584	0.43095	0.0838638	0.301257	0.249577	0.437834	0.457462	0.275053	0.196076	0.267504
LPE(18:0)	0.326578	0.28628	0.385855	-0.394564	-0.320144	-0.521701	-0.488873	-0.468099	-0.413588	-0.343899	-0.401058	-0.362527	-0.426691	0.641833	0.920035	0.673636	0.896651	0.763152	0.803089	0.592635	0.832366	0.683891	0.717842	0.894339	1	0.77168	0.565197	0.475584	0.626876	0.478522	0.433175	0.325763	0.330111	0.255891	0.298034	0.233682	0.342247	0.321316	0.319422	0.327811	0.0846469	0.177702	0.193292	0.305405	0.441061	0.236099	0.178292	0.26323
LPE(20:0)	0.130182	0.313159	0.270479	-0.326434	-0.260896	-0.354403	-0.329138	-0.350519	-0.317923	-0.232394	-0.308686	-0.29896	-0.242651	0.408109	0.692426	0.388315	0.751249	0.706031	0.871011	0.563016	0.718453	0.479629	0.620964	0.691007	0.77168	1	0.635686	0.270619	0.353598	0.389641	0.274143	0.383961	0.440975	0.225755	0.201668	0.0986685	0.254922	0.205417	0.247043	0.27789	0.0175623	0.130757	0.0832903	0.165267	0.241644	0.177929	0.17266	0.106356
LPE(20:1)	0.19766	0.252495	0.263521	-0.146997	-0.126388	-0.116003	-0.160324	-0.183217	-0.2133	-0.129234	-0.165288	-0.166618	-0.0785686	0.31025	0.58766	0.290211	0.560159	0.727337	0.576016	0.729016	0.626242	0.37078	0.587505	0.544446	0.565197	0.635686	1	0.20831	0.267056	0.339991	0.234074	0.579402	0.447247	0.204072	0.234897	0.149541	0.290032	0.254959	0.307208	0.334713	0.144922	0.236662	0.169681	0.308688	0.111228	0.303218	0.28757	0.231881
PC(14:0/18:1)	0.295455	0.300405	0.3915	-0.187656	-0.181399	-0.295531	-0.382116	-0.32196	-0.248968	-0.206437	-0.256439	-0.245962	-0.214991	0.827166	0.593259	0.658504	0.471642	0.553511	0.357449	0.195344	0.40817	0.496336	0.374853	0.577104	0.475584	0.270619	0.20831	1	0.8371	0.590216	0.506976	-0.0164471	0.403316	0.550627	0.377186	0.460658	0.228546	0.328279	0.350029	0.323944	0.206746	0.406279	0.395495	0.490714	0.505115	0.213037	0.166523	0.357773
PC(14:0/18:3)	0.478424	0.30435	0.410403	-0.175643	-0.071404	-0.405627	-0.381369	-0.313672	-0.244022	-0.226779	-0.2765	-0.256984	-0.291386	0.869835	0.67282	0.731564	0.603322	0.530519	0.478812	0.272707	0.525591	0.547797	0.397629	0.631419	0.626876	0.353598	0.267056	0.8371	1	0.456328	0.541577	0.166241	0.320105	0.45817	0.297911	0.381016	0.19119	0.238824	0.233871	0.221248	0.221422	0.264572	0.348196	0.326505	0.52066	0.166537	0.124854	0.386801
PC(16:0/16:0)	0.0327482	0.339619	0.408915	-0.0774585	-0.176518	-0.176094	-0.263766	-0.244989	-0.212735	-0.0584887	-0.139961	-0.0996945	-0.0844659	0.591426	0.520294	0.374389	0.456726	0.467595	0.38464	0.220496	0.379943	0.321025	0.500117	0.5374	0.478522	0.389641	0.339991	0.590216	0.456328	1	0.350088	0.0778603	0.55334	0.303509	0.424309	0.246579	0.350387	0.379071	0.376703	0.362902	0.12725	0.285821	0.205313	0.420217	0.189158	0.220466	0.169387	0.240062
PC(18:1/20:2)	0.162419	0.118256	0.297348	-0.0201002	0.039773	-0.0717652	-0.127476	-0.0117792	0.00109008	-0.0155584	-0.00386107	-0.024465	-0.105374	0.423223	0.440188	0.563046	0.373216	0.430346	0.37753	0.287229	0.539645	0.448659	0.278636	0.456207	0.433175	0.274143	0.234074	0.506976	0.541577	0.350088	1	0.464949	0.0483559	0.320688	0.0372215	0.167058	0.0481268	0.0793552	0.0604848	0.0449561	-0.102063	0.058334	0.11322	0.217496	0.371689	-0.0629051	-0.101523	0.0115146
PC(18:2/20:1)	0.259999	0.131984	0.212493	0.109074	0.179214	0.121168	0.133247	0.112669	0.0281544	0.0922576	0.0283178	0.0450808	0.0412742	-0.0195868	0.258598	0.016431	0.343156	0.382222	0.489602	0.607714	0.397322	0.116385	0.221188	0.128649	0.325763	0.383961	0.579402	-0.0164471	0.166241	0.0778603	0.464949	1	0.166991	0.140199	-0.0862363	-0.0504483	-0.0836641	-0.117687	-0.144102	-0.143623	0.0126301	-0.159282	-0.00701324	-0.0397106	-0.024792	-0.00861303	0.0360075	0.0244443
PE(P-18:0/16:0)	0.149419	0.359051	0.298923	-0.121854	-0.144651	-0.128967	-0.191578	-0.264361	-0.261001	-0.191222	-0.285633	-0.230978	-0.0990508	0.425527	0.429265	0.159119	0.404751	0.5095	0.377172	0.269288	0.319907	0.196421	0.243462	0.316379	0.330111	0.440975	0.447247	0.403316	0.320105	0.55334	0.0483559	0.166991	1	0.330087	0.408874	0.229365	0.218547	0.253603	0.341461	0.338074	0.309079	0.339706	0.227141	0.307589	0.0849628	0.355169	0.407597	0.341216
TAG(42:1)_FA16:0	0.148398	0.199902	0.363923	-0.204596	-0.158104	-0.242376	-0.217426	-0.239505	-0.220776	-0.128995	-0.191391	-0.200819	-0.196694	0.503698	0.283996	0.320693	0.162152	0.351735	0.230386	0.14395	0.250815	0.195715	0.200151	0.385132	0.255891	0.225755	0.204072	0.550627	0.45817	0.303509	0.320688	0.140199	0.330087	1	0.450163	0.407926	0.248267	0.289553	0.352209	0.319159	0.315983	0.369921	0.391761	0.418692	0.341518	0.352335	0.376729	0.412993
TAG(48:0)_FA16:0	0.200464	0.448141	0.360393	-0.44992	-0.49779	-0.576276	-0.564698	-0.582667	-0.531444	-0.470938	-0.492022	-0.474448	-0.449227	0.412118	0.307254	0.194896	0.282648	0.294594	0.17569	0.123687	0.267908	0.204579	0.274288	0.384673	0.298034	0.201668	0.234897	0.377186	0.297911	0.424309	0.0372215	-0.0862363	0.408874	0.450163	1	0.512115	0.798083	0.829729	0.833264	0.810522	0.537175	0.825222	0.517739	0.698882	0.48341	0.830264	0.773543	0.795819
TAG(50:2)_FA14:0	0.262316	0.376483	0.295345	-0.435428	-0.412426	-0.332818	-0.413779	-0.494987	-0.48152	-0.457655	-0.488972	-0.488216	-0.303376	0.435278	0.245747	0.189179	0.230215	0.263887	0.11308	0.125725	0.261906	0.118015	0.0975667	0.302417	0.233682	0.0986685	0.149541	0.460658	0.381016	0.246579	0.167058	-0.0504483	0.229365	0.407926	0.512115	1	0.485905	0.627593	0.625156	0.594799	0.795777	0.646457	0.968644	0.771147	0.824208	0.669488	0.638073	0.678662
TAG(52:0)_FA16:0	0.178044	0.359682	0.300661	-0.438194	-0.488119	-0.502952	-0.519525	-0.516216	-0.495111	-0.456083	-0.449019	-0.429122	-0.37878	0.276051	0.309204	0.150075	0.324227	0.275541	0.179203	0.142443	0.287199	0.200453	0.301617	0.40644	0.342247	0.254922	0.290032	0.228546	0.19119	0.350387	0.0481268	-0.0836641	0.218547	0.248267	0.798083	0.485905	1	0.932618	0.91557	0.927313	0.46046	0.768768	0.465352	0.744312	0.445504	0.798738	0.688849	0.719791
TAG(52:1)_FA16:0	0.210503	0.381903	0.313336	-0.475754	-0.537371	-0.5104	-0.572612	-0.581643	-0.557019	-0.523636	-0.522094	-0.498652	-0.427509	0.306794	0.29547	0.154854	0.298383	0.273242	0.135179	0.10892	0.242892	0.145206	0.235872	0.402321	0.321316	0.205417	0.254959	0.328279	0.238824	0.379071	0.0793552	-0.117687	0.253603	0.289553	0.829729	0.627593	0.932618	1	0.966051	0.952967	0.60059	0.852493	0.630678	0.875997	0.55005	0.862608	0.751868	0.786963
TAG(52:1)_FA18:0	0.214573	0.396391	0.312096	-0.50041	-0.547621	-0.518128	-0.574824	-0.587708	-0.570405	-0.524858	-0.530531	-0.518852	-0.42532	0.337112	0.306282	0.176845	0.29665	0.339623	0.153469	0.131632	0.271331	0.140743	0.260216	0.42584	0.319422	0.247043	0.307208	0.350029	0.233871	0.376703	0.0604848	-0.144102	0.341461	0.352209	0.833264	0.625156	0.91557	0.966051	1	0.991243	0.623985	0.890927	0.62747	0.859968	0.524828	0.891595	0.803773	0.787174
TAG(52:1)_FA18:1	0.205084	0.388122	0.298905	-0.487564	-0.534226	-0.504807	-0.558793	-0.573242	-0.557261	-0.517456	-0.520426	-0.514839	-0.421143	0.331438	0.305679	0.169365	0.308786	0.336985	0.162822	0.146738	0.288027	0.151339	0.277636	0.43095	0.327811	0.27789	0.334713	0.323944	0.221248	0.362902	0.0449561	-0.143623	0.338074	0.319159	0.810522	0.594799	0.927313	0.952967	0.991243	1	0.59409	0.874588	0.591726	0.832098	0.510841	0.868498	0.783039	0.758115
TAG(52:1)_FA20:0	0.360899	0.377971	0.264004	-0.347069	-0.338869	-0.327439	-0.328474	-0.436672	-0.4671	-0.418629	-0.465292	-0.463838	-0.317399	0.235458	0.048345	-0.0313939	0.0834233	0.150238	-0.0228628	0.0427	0.0883273	-0.0744646	-0.00975873	0.0838638	0.0846469	0.0175623	0.144922	0.206746	0.221422	0.12725	-0.102063	0.0126301	0.309079	0.315983	0.537175	0.795777	0.46046	0.60059	0.623985	0.59409	1	0.624959	0.874844	0.583233	0.500155	0.802588	0.830689	0.806973
TAG(52:1)_FA20:1	0.22837	0.368247	0.243995	-0.40573	-0.473801	-0.44232	-0.516476	-0.540754	-0.511139	-0.470547	-0.470559	-0.470218	-0.408925	0.350124	0.224364	0.171812	0.184449	0.275258	0.0976928	0.0977095	0.207262	0.131759	0.175732	0.301257	0.177702	0.130757	0.236662	0.406279	0.264572	0.285821	0.058334	-0.159282	0.339706	0.369921	0.825222	0.646457	0.768768	0.852493	0.890927	0.874588	0.624959	1	0.667769	0.819134	0.601786	0.870078	0.809371	0.828433
TAG(52:2)_FA14:0	0.315883	0.400866	0.300568	-0.415347	-0.386408	-0.341817	-0.403425	-0.480324	-0.487896	-0.449949	-0.478013	-0.485029	-0.334717	0.3672	0.191661	0.127804	0.18156	0.23412	0.0932713	0.116735	0.219777	0.0534117	0.0759481	0.249577	0.193292	0.0832903	0.169681	0.395495	0.348196	0.205313	0.11322	-0.00701324	0.227141	0.391761	0.517739	0.968644	0.465352	0.630678	0.62747	0.591726	0.874844	0.667769	1	0.748167	0.773185	0.722059	0.698368	0.734342
TAG(52:2)_FA18:1	0.218253	0.345054	0.315862	-0.426614	-0.448285	-0.37533	-0.495202	-0.516143	-0.514669	-0.468432	-0.486854	-0.45559	-0.323511	0.390586	0.342576	0.177682	0.284849	0.328358	0.149199	0.180885	0.259985	0.111048	0.196315	0.437834	0.305405	0.165267	0.308688	0.490714	0.326505	0.420217	0.217496	-0.0397106	0.307589	0.418692	0.698882	0.771147	0.744312	0.875997	0.859968	0.832098	0.583233	0.819134	0.748167	1	0.644081	0.756151	0.653544	0.701105
TAG(52:3)_FA14:0	0.314249	0.360078	0.28702	-0.4324	-0.378929	-0.45846	-0.49284	-0.499853	-0.433694	-0.457719	-0.46007	-0.471956	-0.427159	0.506456	0.418439	0.411874	0.404476	0.29867	0.309147	0.172854	0.443263	0.361411	0.211914	0.457462	0.441061	0.241644	0.111228	0.505115	0.52066	0.189158	0.371689	-0.024792	0.0849628	0.341518	0.48341	0.824208	0.445504	0.55005	0.524828	0.510841	0.500155	0.601786	0.773185	0.644081	1	0.516094	0.461364	0.570359
TAG(54:1)_FA16:0	0.256336	0.394966	0.241299	-0.46043	-0.484192	-0.483541	-0.467963	-0.545542	-0.54174	-0.486576	-0.505181	-0.491291	-0.414875	0.229186	0.211599	0.0406743	0.222502	0.291288	0.1356	0.128313	0.221976	0.0863038	0.174756	0.275053	0.236099	0.177929	0.303218	0.213037	0.166537	0.220466	-0.0629051	-0.00861303	0.355169	0.352335	0.830264	0.669488	0.798738	0.862608	0.891595	0.868498	0.802588	0.870078	0.722059	0.756151	0.516094	1	0.972984	0.894084
TAG(54:1)_FA20:0	0.224339	0.376665	0.219808	-0.425821	-0.441213	-0.426967	-0.391783	-0.510332	-0.504671	-0.443277	-0.478485	-0.468906	-0.371665	0.197026	0.155252	-0.0112031	0.176421	0.2849	0.13469	0.125437	0.210574	0.0605928	0.146798	0.196076	0.178292	0.17266	0.28757	0.166523	0.124854	0.169387	-0.101523	0.0360075	0.407597	0.376729	0.773543	0.638073	0.688849	0.751868	0.803773	0.783039	0.830689	0.809371	0.698368	0.653544	0.461364	0.972984	1	0.858466
TAG(55:1)_FA16:0	0.511862	0.408232	0.330245	-0.390005	-0.429192	-0.538552	-0.526771	-0.548529	-0.567358	-0.526659	-0.549429	-0.527562	-0.450154	0.378652	0.234444	0.140898	0.245881	0.247932	0.106068	0.138231	0.208925	0.102338	0.128269	0.267504	0.26323	0.106356	0.231881	0.357773	0.386801	0.240062	0.0115146	0.0244443	0.341216	0.412993	0.795819	0.678662	0.719791	0.786963	0.787174	0.758115	0.806973	0.828433	0.734342	0.701105	0.570359	0.894084	0.858466	1

## Sheet: LIPIDS-pvalue matrix
name	DAG(14:0/20:0)	DAG(16:0/16:0)	DAG(16:0/18:0)	FFA(16:1)	FFA(16:2)	FFA(18:1)	FFA(18:2)	FFA(20:2)	FFA(20:3)	FFA(20:4)	FFA(22:4)	FFA(22:5)	FFA(22:6)	LPC(14:0)	LPC(16:0)	LPC(16:1)	LPC(18:0)	LPC(18:1)	LPC(20:0)	LPC(20:1)	LPC(20:2)	LPC(20:3)	LPC(20:4)	LPE(16:0)	LPE(18:0)	LPE(20:0)	LPE(20:1)	PC(14:0/18:1)	PC(14:0/18:3)	PC(16:0/16:0)	PC(18:1/20:2)	PC(18:2/20:1)	PE(P-18:0/16:0)	TAG(42:1)_FA16:0	TAG(48:0)_FA16:0	TAG(50:2)_FA14:0	TAG(52:0)_FA16:0	TAG(52:1)_FA16:0	TAG(52:1)_FA18:0	TAG(52:1)_FA18:1	TAG(52:1)_FA20:0	TAG(52:1)_FA20:1	TAG(52:2)_FA14:0	TAG(52:2)_FA18:1	TAG(52:3)_FA14:0	TAG(54:1)_FA16:0	TAG(54:1)_FA20:0	TAG(55:1)_FA16:0
DAG(14:0/20:0)	0	4e-05	1e-05	0.3505	0.49905	0.00373	0.00423	0.05018	0.01013	0.00229	0.00231	0.00395	0.02174	0.02204	0.05536	0.10863	0.01583	0.11795	0.17637	0.04144	0.04674	0.33576	0.88786	0.10854	0.01087	0.32149	0.13007	0.02191	0.00011	0.80383	0.21502	0.04483	0.25451	0.25781	0.1246	0.04289	0.17351	0.10644	0.09969	0.11597	0.00461	0.07926	0.01395	0.09388	0.01448	0.04804	0.08485	3e-05
DAG(16:0/16:0)	4e-05	0	0	0.00956	0.0384	0.00453	0.00144	0.0032	0.0018	0.00173	0.00355	0.00301	0.04099	0.00732	0.03537	0.16925	0.03433	0.02618	0.08795	0.13117	0.00447	0.18566	0.48353	0.0385	0.02659	0.01484	0.05161	0.01969	0.01807	0.00794	0.36817	0.31478	0.00484	0.12568	0.00033	0.00303	0.00476	0.0026	0.00172	0.00218	0.00291	0.00379	0.0015	0.00693	0.00471	0.00179	0.00301	0.0012
DAG(16:0/18:0)	1e-05	0	0	0.02097	0.05923	0.00648	0.00081	0.00593	0.00291	0.00395	0.00521	0.00753	0.11642	0.00014	0.00283	0.0068	0.00989	0.00344	0.04992	0.01296	0.00039	0.05462	0.10775	0.00177	0.00233	0.0366	0.04191	0.00198	0.00113	0.00118	0.02104	0.1031	0.02034	0.00426	0.00468	0.02196	0.01958	0.01478	0.0152	0.02035	0.04152	0.06028	0.01962	0.01395	0.02618	0.06326	0.0915	0.00997
FFA(16:1)	0.3505	0.00956	0.02097	0	0	0	0	0	0	0	0	0	0	0.00964	0.00209	0.11047	0.00483	0.01531	0.02507	0.06301	0.0018	0.12566	0.07407	0.0003	0.00181	0.01091	0.26238	0.15106	0.17948	0.55636	0.87884	0.40677	0.35368	0.11686	0.00031	0.00051	0.00046	0.00012	5e-05	8e-05	0.00659	0.0013	0.00097	0.00068	0.00056	0.00021	0.00069	0.00207
FFA(16:2)	0.49905	0.0384	0.05923	0	0	0	0	0	0	0	0	0	0	0.02655	0.01144	0.19287	0.01512	0.02021	0.12842	0.08677	0.00479	0.16603	0.05404	0.00153	0.01264	0.04407	0.33591	0.16541	0.58771	0.17728	0.76287	0.17065	0.27016	0.22762	5e-05	0.00106	8e-05	1e-05	1e-05	1e-05	0.00808	0.00013	0.00229	0.00033	0.00283	9e-05	0.00042	0.00062
FFA(18:1)	0.00373	0.00453	0.00648	0	0	0	0	0	0	0	0	0	0	0.00016	0.00016	0.00396	0.00016	0.0084	0.00968	0.13874	9e-05	0.00362	0.01144	1e-05	2e-05	0.00547	0.37743	0.02188	0.0013	0.17834	0.58582	0.35641	0.32606	0.06206	0	0.00937	4e-05	3e-05	2e-05	4e-05	0.01066	0.0004	0.00752	0.00313	0.00023	9e-05	0.00067	1e-05
FFA(18:2)	0.00423	0.00144	0.00081	0	0	0	0	0	0	0	0	0	0	9e-05	7e-05	0.00201	0.00015	0.00183	0.01383	0.02723	0.0001	0.00521	0.00682	1e-05	7e-05	0.01023	0.22107	0.00259	0.00264	0.04171	0.33174	0.31013	0.14255	0.09516	0	0.00102	2e-05	0	0	0	0.0104	2e-05	0.00139	6e-05	6e-05	0.00016	0.00196	2e-05
FFA(20:2)	0.05018	0.0032	0.00593	0	0	0	0	0	0	0	0	0	0	0.00041	0.00026	0.01742	0.00043	0.00093	0.00721	0.03221	0.00018	0.01501	0.00546	2e-05	0.00016	0.00604	0.16115	0.01212	0.01467	0.05921	0.92882	0.39139	0.04124	0.06531	0	6e-05	2e-05	0	0	0	0.00049	1e-05	0.0001	2e-05	5e-05	1e-05	3e-05	1e-05
FFA(20:3)	0.01013	0.0018	0.00291	0	0	0	0	0	0	0	0	0	0	0.00377	0.00305	0.2299	0.00354	0.00833	0.0281	0.02898	0.00139	0.32538	0.06273	0.00017	0.00102	0.01331	0.10177	0.05508	0.06025	0.1027	0.9934	0.83091	0.04398	0.09005	1e-05	0.0001	6e-05	0	0	0	0.00017	3e-05	8e-05	3e-05	0.00054	1e-05	4e-05	0
FFA(20:4)	0.00229	0.00173	0.00395	0	0	0	0	0	0	0	0	0	0	0.00807	0.01266	0.14652	0.01033	0.04448	0.21548	0.07946	0.00314	0.21653	0.52844	0.00221	0.00714	0.07397	0.32506	0.11353	0.08143	0.65711	0.90608	0.48325	0.14331	0.32596	0.00015	0.00024	0.00025	2e-05	2e-05	2e-05	0.00087	0.00015	0.00031	0.00016	0.00024	8e-05	0.00039	2e-05
FFA(22:4)	0.00231	0.00355	0.00521	0	0	0	0	0	0	0	0	0	0	0.00266	0.00298	0.14608	0.00109	0.0089	0.0413	0.03026	0.00135	0.24961	0.22193	0.00089	0.00149	0.01641	0.20692	0.04795	0.03247	0.28616	0.97664	0.82994	0.02695	0.14295	7e-05	7e-05	0.00032	2e-05	1e-05	2e-05	0.00018	0.00015	0.00011	8e-05	0.00022	4e-05	0.00011	1e-05
FFA(22:5)	0.00395	0.00301	0.00753	0	0	0	0	0	0	0	0	0	0	0.00261	0.00593	0.09314	0.00244	0.01116	0.08398	0.02787	0.00097	0.19698	0.23104	0.00161	0.00442	0.02032	0.20324	0.05818	0.04746	0.44853	0.8528	0.73233	0.0758	0.12392	0.00013	8e-05	0.00062	5e-05	2e-05	3e-05	0.00019	0.00015	9e-05	0.00025	0.00014	7e-05	0.00016	1e-05
FFA(22:6)	0.02174	0.04099	0.11642	0	0	0	0	0	0	0	0	0	0	0.01061	0.0018	0.00364	0.00507	0.02013	0.06068	0.14121	0.0008	0.00351	0.09558	0.00041	0.00067	0.06175	0.5507	0.09902	0.02389	0.5211	0.42297	0.75419	0.45147	0.13199	0.00032	0.01846	0.00284	0.00066	0.00071	0.00081	0.01347	0.00118	0.00895	0.01169	0.00066	0.00098	0.00346	0.00031
LPC(14:0)	0.02204	0.00732	0.00014	0.00964	0.02655	0.00016	9e-05	0.00041	0.00377	0.00807	0.00266	0.00261	0.01061	0	0	0	0	0	0.0008	0.01646	0	0	4e-05	0	0	0.00121	0.01584	0	0	0	0.00075	0.88192	0.0007	4e-05	0.00107	0.00051	0.03276	0.01711	0.00844	0.00969	0.07013	0.0061	0.0039	0.00203	4e-05	0.07816	0.13133	0.00285
LPC(16:0)	0.05536	0.03537	0.00283	0.00209	0.01144	0.00016	7e-05	0.00026	0.00305	0.01266	0.00298	0.00593	0.0018	0	0	0	0	0	0	0	0	0	0	0	0	0	0	0	0	2e-05	0.00043	0.04604	0.00062	0.02787	0.01694	0.05841	0.01622	0.02191	0.01731	0.01754	0.71376	0.08482	0.14237	0.00738	0.00088	0.10459	0.23623	0.07139
LPC(16:1)	0.10863	0.16925	0.0068	0.11047	0.19287	0.00396	0.00201	0.01742	0.2299	0.14652	0.14608	0.09314	0.00364	0	0	0	0	0	0.00018	0.00386	0	0	0	0	0	0.00217	0.02449	0	0	0.00321	0	0.90084	0.22461	0.01248	0.13563	0.14771	0.25241	0.23744	0.17647	0.19578	0.81179	0.1893	0.33048	0.1744	0.00108	0.75765	0.9323	0.28291
LPC(18:0)	0.01583	0.03433	0.00989	0.00483	0.01512	0.00016	0.00015	0.00043	0.00354	0.01033	0.00109	0.00244	0.00507	0	0	0	0	0	0	0	0	0	0	0	0	0	0	0.00014	0	0.00024	0.00331	0.00727	0.00134	0.21579	0.02866	0.0768	0.01149	0.02058	0.02136	0.01637	0.52627	0.1583	0.16503	0.02739	0.00135	0.0875	0.17753	0.05826
LPC(18:1)	0.11795	0.02618	0.00344	0.01531	0.02021	0.0084	0.00183	0.00093	0.00833	0.04448	0.0089	0.01116	0.02013	0	0	0	0	0	0	0	0	0	0	0	0	0	0	0	1e-05	0.00017	0.0006	0.00258	3e-05	0.00585	0.02232	0.04162	0.0331	0.03465	0.00794	0.00847	0.25189	0.03329	0.07179	0.01043	0.02045	0.02394	0.02736	0.05613
LPC(20:0)	0.17637	0.08795	0.04992	0.02507	0.12842	0.00968	0.01383	0.00721	0.0281	0.21548	0.0413	0.08398	0.06068	0.0008	0	0.00018	0	0	0	0	0	0	0	0	0	0	0	0.00505	0.00011	0.00241	0.00294	7e-05	0.00297	0.07657	0.17936	0.38965	0.17068	0.3031	0.24171	0.21387	0.86234	0.45773	0.47843	0.25522	0.01624	0.30159	0.30487	0.4199
LPC(20:1)	0.04144	0.13117	0.01296	0.06301	0.08677	0.13874	0.02723	0.03221	0.02898	0.07946	0.03026	0.02787	0.14121	0.01646	0	0.00386	0	0	0	0	0	0.00026	0	0.00033	0	0	0	0.13472	0.03502	0.09047	0.02607	0	0.03747	0.27251	0.34643	0.33848	0.27761	0.40744	0.31608	0.26323	0.74598	0.45766	0.37441	0.16664	0.18659	0.32855	0.33959	0.29221
LPC(20:2)	0.04674	0.00447	0.00039	0.0018	0.00479	9e-05	0.0001	0.00018	0.00139	0.00314	0.00135	0.00097	0.0008	0	0	0	0	0	0	0	0	0	0	0	0	0	0	0.00121	2e-05	0.00275	1e-05	0.00167	0.01271	0.05324	0.03849	0.04323	0.02609	0.06149	0.03599	0.02564	0.50216	0.11206	0.09155	0.04484	0.00039	0.08827	0.10632	0.10915
LPC(20:3)	0.33576	0.18566	0.05462	0.12566	0.16603	0.00362	0.00521	0.01501	0.32538	0.21653	0.24961	0.19698	0.00351	0	0	0	0	0	0	0.00026	0	0	0	0	0	0.00011	0.00354	6e-05	1e-05	0.01239	0.00032	0.37585	0.13254	0.13397	0.11689	0.36916	0.12462	0.2683	0.28345	0.24839	0.57177	0.31561	0.68525	0.39828	0.00455	0.51204	0.64559	0.43652
LPC(20:4)	0.88786	0.48353	0.10775	0.07407	0.05404	0.01144	0.00682	0.00546	0.06273	0.52844	0.22193	0.23104	0.09558	4e-05	0	0	0	0	0	0	0	0	0	0	0	0	0	0.00317	0.00165	5e-05	0.0311	0.08944	0.06086	0.1252	0.03394	0.45832	0.01918	0.06963	0.04465	0.03173	0.94101	0.17925	0.56411	0.13275	0.10406	0.18172	0.26303	0.32871
LPE(16:0)	0.10854	0.0385	0.00177	0.0003	0.00153	1e-05	1e-05	2e-05	0.00017	0.00221	0.00089	0.00161	0.00041	0	0	0	0	0	0	0.00033	0	0	0	0	0	0	1e-05	0	0	1e-05	0.00025	0.32727	0.01379	0.00238	0.00241	0.01885	0.00127	0.00144	0.00069	0.00059	0.52408	0.01933	0.05447	0.00047	0.00024	0.03342	0.13323	0.0388
LPE(18:0)	0.01087	0.02659	0.00233	0.00181	0.01264	2e-05	7e-05	0.00016	0.00102	0.00714	0.00149	0.00442	0.00067	0	0	0	0	0	0	0	0	0	0	0	0	0	0	0.00012	0	0.00011	0.00055	0.01109	0.01	0.04845	0.02073	0.07234	0.00744	0.0123	0.01286	0.01056	0.5202	0.17435	0.13894	0.01765	0.00042	0.06935	0.1729	0.04215
LPE(20:0)	0.32149	0.01484	0.0366	0.01091	0.04407	0.00547	0.01023	0.00604	0.01331	0.07397	0.01641	0.02032	0.06175	0.00121	0	0.00217	0	0	0	0	0	0.00011	0	0	0	0	0	0.0365	0.00558	0.00209	0.03404	0.00246	0.00042	0.08285	0.1223	0.45323	0.04933	0.11537	0.05705	0.03157	0.89405	0.31934	0.52693	0.20698	0.06288	0.17379	0.1871	0.41863
LPE(20:1)	0.13007	0.05161	0.04191	0.26238	0.33591	0.37743	0.22107	0.16115	0.10177	0.32506	0.20692	0.20324	0.5507	0.01584	0	0.02449	0	0	0	0	0	0.00354	0	1e-05	0	0	0	0.11022	0.03914	0.00786	0.07185	0	0.00034	0.11782	0.07082	0.25412	0.02458	0.0493	0.01696	0.00895	0.26925	0.06867	0.19494	0.01641	0.39751	0.01852	0.02588	0.07463
PC(14:0/18:1)	0.02191	0.01969	0.00198	0.15106	0.16541	0.02188	0.00259	0.01212	0.05508	0.11353	0.04795	0.05818	0.09902	0	0	0	0.00014	0	0.00505	0.13472	0.00121	6e-05	0.00317	0	0.00012	0.0365	0.11022	0	0	0	4e-05	0.90074	0.0014	1e-05	0.00297	0.00021	0.07902	0.01044	0.00611	0.01157	0.11298	0.00128	0.00176	7e-05	4e-05	0.1022	0.2035	0.00501
PC(14:0/18:3)	0.00011	0.01807	0.00113	0.17948	0.58771	0.0013	0.00264	0.01467	0.06025	0.08143	0.03247	0.04746	0.02389	0	0	0	0	1e-05	0.00011	0.03502	2e-05	1e-05	0.00165	0	0	0.00558	0.03914	0	0	0.00025	1e-05	0.20428	0.01265	0.00023	0.02079	0.00267	0.14338	0.06611	0.0721	0.08935	0.08909	0.04107	0.00641	0.01089	2e-05	0.20346	0.34186	0.00227
PC(16:0/16:0)	0.80383	0.00794	0.00118	0.55636	0.17728	0.17834	0.04171	0.05921	0.1027	0.65711	0.28616	0.44853	0.5211	0	2e-05	0.00321	0.00024	0.00017	0.00241	0.09047	0.00275	0.01239	5e-05	1e-05	0.00011	0.00209	0.00786	0	0.00025	0	0.0061	0.55431	0	0.0184	0.00073	0.05753	0.00606	0.00282	0.00301	0.00438	0.3326	0.02684	0.11555	0.00083	0.14776	0.09051	0.19572	0.06467
PC(18:1/20:2)	0.21502	0.36817	0.02104	0.87884	0.76287	0.58582	0.33174	0.92882	0.9934	0.90608	0.97664	0.8528	0.42297	0.00075	0.00043	0	0.00331	0.0006	0.00294	0.02607	1e-05	0.00032	0.0311	0.00025	0.00055	0.03404	0.07185	4e-05	1e-05	0.0061	0	0.00018	0.71369	0.01248	0.77768	0.20203	0.71499	0.54671	0.64618	0.73305	0.43776	0.65796	0.38906	0.09505	0.00345	0.63302	0.44021	0.93042
PC(18:2/20:1)	0.04483	0.31478	0.1031	0.40677	0.17065	0.35641	0.31013	0.39139	0.83091	0.48325	0.82994	0.73233	0.75419	0.88192	0.04604	0.90084	0.00727	0.00258	7e-05	0	0.00167	0.37585	0.08944	0.32727	0.01109	0.00246	0	0.90074	0.20428	0.55431	0.00018	0	0.20221	0.28533	0.51237	0.70187	0.52507	0.3705	0.272	0.27361	0.9237	0.22413	0.95759	0.76323	0.85086	0.94792	0.78475	0.85292
PE(P-18:0/16:0)	0.25451	0.00484	0.02034	0.35368	0.27016	0.32606	0.14255	0.04124	0.04398	0.14331	0.02695	0.0758	0.45147	0.0007	0.00062	0.22461	0.00134	3e-05	0.00297	0.03747	0.01271	0.13254	0.06086	0.01379	0.01	0.00042	0.00034	0.0014	0.01265	0	0.71369	0.20221	0	0.01	0.00118	0.07792	0.09343	0.05056	0.00758	0.00824	0.01627	0.00792	0.08093	0.01681	0.51864	0.00536	0.00123	0.00763
TAG(42:1)_FA16:0	0.25781	0.12568	0.00426	0.11686	0.22762	0.06206	0.09516	0.06531	0.09005	0.32596	0.14295	0.12392	0.13199	4e-05	0.02787	0.01248	0.21579	0.00585	0.07657	0.27251	0.05324	0.13397	0.1252	0.00238	0.04845	0.08285	0.11782	1e-05	0.00023	0.0184	0.01248	0.28533	0.01	0	0.00031	0.00122	0.05579	0.02483	0.00578	0.01293	0.01391	0.00362	0.00196	0.00087	0.00757	0.00576	0.00301	0.00104
TAG(48:0)_FA16:0	0.1246	0.00033	0.00468	0.00031	5e-05	0	0	0	1e-05	0.00015	7e-05	0.00013	0.00032	0.00107	0.01694	0.13563	0.02866	0.02232	0.17936	0.34643	0.03849	0.11689	0.03394	0.00241	0.02073	0.1223	0.07082	0.00297	0.02079	0.00073	0.77768	0.51237	0.00118	0.00031	0	3e-05	0	0	0	0	1e-05	0	2e-05	0	9e-05	0	0	0
TAG(50:2)_FA14:0	0.04289	0.00303	0.02196	0.00051	0.00106	0.00937	0.00102	6e-05	0.0001	0.00024	7e-05	8e-05	0.01846	0.00051	0.05841	0.14771	0.0768	0.04162	0.38965	0.33848	0.04323	0.36916	0.45832	0.01885	0.07234	0.45323	0.25412	0.00021	0.00267	0.05753	0.20203	0.70187	0.07792	0.00122	3e-05	0	8e-05	0	0	0	0	0	0	0	0	0	0	0
TAG(52:0)_FA16:0	0.17351	0.00476	0.01958	0.00046	8e-05	4e-05	2e-05	2e-05	6e-05	0.00025	0.00032	0.00062	0.00284	0.03276	0.01622	0.25241	0.01149	0.0331	0.17068	0.27761	0.02609	0.12462	0.01918	0.00127	0.00744	0.04933	0.02458	0.07902	0.14338	0.00606	0.71499	0.52507	0.09343	0.05579	0	8e-05	0	0	0	0	0.00021	0	0.00018	0	0.00036	0	0	0
TAG(52:1)_FA16:0	0.10644	0.0026	0.01478	0.00012	1e-05	3e-05	0	0	0	2e-05	2e-05	5e-05	0.00066	0.01711	0.02191	0.23744	0.02058	0.03465	0.3031	0.40744	0.06149	0.2683	0.06963	0.00144	0.0123	0.11537	0.0493	0.01044	0.06611	0.00282	0.54671	0.3705	0.05056	0.02483	0	0	0	0	0	0	0	0	0	0	1e-05	0	0	0
TAG(52:1)_FA18:0	0.09969	0.00172	0.0152	5e-05	1e-05	2e-05	0	0	0	2e-05	1e-05	2e-05	0.00071	0.00844	0.01731	0.17647	0.02136	0.00794	0.24171	0.31608	0.03599	0.28345	0.04465	0.00069	0.01286	0.05705	0.01696	0.00611	0.0721	0.00301	0.64618	0.272	0.00758	0.00578	0	0	0	0	0	0	0	0	0	0	2e-05	0	0	0
TAG(52:1)_FA18:1	0.11597	0.00218	0.02035	8e-05	1e-05	4e-05	0	0	0	2e-05	2e-05	3e-05	0.00081	0.00969	0.01754	0.19578	0.01637	0.00847	0.21387	0.26323	0.02564	0.24839	0.03173	0.00059	0.01056	0.03157	0.00895	0.01157	0.08935	0.00438	0.73305	0.27361	0.00824	0.01293	0	0	0	0	0	0	0	0	0	0	3e-05	0	0	0
TAG(52:1)_FA20:0	0.00461	0.00291	0.04152	0.00659	0.00808	0.01066	0.0104	0.00049	0.00017	0.00087	0.00018	0.00019	0.01347	0.07013	0.71376	0.81179	0.52627	0.25189	0.86234	0.74598	0.50216	0.57177	0.94101	0.52408	0.5202	0.89405	0.26925	0.11298	0.08909	0.3326	0.43776	0.9237	0.01627	0.01391	1e-05	0	0.00021	0	0	0	0	0	0	0	5e-05	0	0	0
TAG(52:1)_FA20:1	0.07926	0.00379	0.06028	0.0013	0.00013	0.0004	2e-05	1e-05	3e-05	0.00015	0.00015	0.00015	0.00118	0.0061	0.08482	0.1893	0.1583	0.03329	0.45773	0.45766	0.11206	0.31561	0.17925	0.01933	0.17435	0.31934	0.06867	0.00128	0.04107	0.02684	0.65796	0.22413	0.00792	0.00362	0	0	0	0	0	0	0	0	0	0	0	0	0	0
TAG(52:2)_FA14:0	0.01395	0.0015	0.01962	0.00097	0.00229	0.00752	0.00139	0.0001	8e-05	0.00031	0.00011	9e-05	0.00895	0.0039	0.14237	0.33048	0.16503	0.07179	0.47843	0.37441	0.09155	0.68525	0.56411	0.05447	0.13894	0.52693	0.19494	0.00176	0.00641	0.11555	0.38906	0.95759	0.08093	0.00196	2e-05	0	0.00018	0	0	0	0	0	0	0	0	0	0	0
TAG(52:2)_FA18:1	0.09388	0.00693	0.01395	0.00068	0.00033	0.00313	6e-05	2e-05	3e-05	0.00016	8e-05	0.00025	0.01169	0.00203	0.00738	0.1744	0.02739	0.01043	0.25522	0.16664	0.04484	0.39828	0.13275	0.00047	0.01765	0.20698	0.01641	7e-05	0.01089	0.00083	0.09505	0.76323	0.01681	0.00087	0	0	0	0	0	0	0	0	0	0	0	0	0	0
TAG(52:3)_FA14:0	0.01448	0.00471	0.02618	0.00056	0.00283	0.00023	6e-05	5e-05	0.00054	0.00024	0.00022	0.00014	0.00066	4e-05	0.00088	0.00108	0.00135	0.02045	0.01624	0.18659	0.00039	0.00455	0.10406	0.00024	0.00042	0.06288	0.39751	4e-05	2e-05	0.14776	0.00345	0.85086	0.51864	0.00757	9e-05	0	0.00036	1e-05	2e-05	3e-05	5e-05	0	0	0	0	2e-05	0.00021	0
TAG(54:1)_FA16:0	0.04804	0.00179	0.06326	0.00021	9e-05	9e-05	0.00016	1e-05	1e-05	8e-05	4e-05	7e-05	0.00098	0.07816	0.10459	0.75765	0.0875	0.02394	0.30159	0.32855	0.08827	0.51204	0.18172	0.03342	0.06935	0.17379	0.01852	0.1022	0.20346	0.09051	0.63302	0.94792	0.00536	0.00576	0	0	0	0	0	0	0	0	0	0	2e-05	0	0	0
TAG(54:1)_FA20:0	0.08485	0.00301	0.0915	0.00069	0.00042	0.00067	0.00196	3e-05	4e-05	0.00039	0.00011	0.00016	0.00346	0.13133	0.23623	0.9323	0.17753	0.02736	0.30487	0.33959	0.10632	0.64559	0.26303	0.13323	0.1729	0.1871	0.02588	0.2035	0.34186	0.19572	0.44021	0.78475	0.00123	0.00301	0	0	0	0	0	0	0	0	0	0	0.00021	0	0	0
TAG(55:1)_FA16:0	3e-05	0.0012	0.00997	0.00207	0.00062	1e-05	2e-05	1e-05	0	2e-05	1e-05	1e-05	0.00031	0.00285	0.07139	0.28291	0.05826	0.05613	0.4199	0.29221	0.10915	0.43652	0.32871	0.0388	0.04215	0.41863	0.07463	0.00501	0.00227	0.06467	0.93042	0.85292	0.00763	0.00104	0	0	0	0	0	0	0	0	0	0	0	0	0	0
